# Supplementary material for: RNA-Seq of Human Neurons Derived from iPS Cells Reveals Candidate Long Non-Coding RNAs Involved in Neurogenesis and Neuropsychiatric Disorders
Source: PLoS One. 2011 Sep 7;6(9):e23356. doi: 10.1371/journal.pone.0023356 (PMC3168439; doi:10.1371/journal.pone.0023356)
Supplement: Table S2 — File contains all differentially expressed genes significant at q<0.05. Columns show Gene Symbols, Position (Hg19), FPKM in iPSCs (Day_0_FPKM) FPKM in early differentiating neurons (Day_10_FPKM, fold change in expression (ln fold-change), Uncorrected p-values, and Type of primary gene. (XLS) [file pone.0023356.s003.xls]

## Sheet: significant_genes
Gene Symbols	Position	Day_0_FPKM	Day_10_FPKM	ln (fold-change)	Uncorrected_p_value	Type of primary gene
RP11-206L10.6,RP11-206L10.7,RP11-206L10.9	chr1:714161-755214	16.8485	6.88412	-0.895042	2.80291e-08	processed_transcript
RP11-206L10.11	chr1:762987-789791	151.829	268.247	0.569155	2.10095e-08	processed_transcript
RER1	chr1:2252691-2356219	97.4802	59.1812	-0.499045	8.76303e-05	protein_coding
TP73	chr1:3569083-3663900	4.68218	7.53063	0.475215	0.000410054	protein_coding
KCNAB2	chr1:5922870-6161253	1.78318	14.3688	2.08666	7.17348e-06	protein_coding
RNF207	chr1:6241328-6296032	30.0919	15.1904	-0.683594	0	protein_coding
THAP3	chr1:6684925-6761984	3.7506e-05	46.3011	14.0262	0	protein_coding
VAMP3	chr1:7831328-7841492	372.813	202.05	-0.612564	6.50208e-07	protein_coding
PER3	chr1:7844379-7913572	49.8523	20.0193	-0.91237	0.00116538	protein_coding
PARK7	chr1:8014350-8045565	1578.49	1018.24	-0.438393	0	protein_coding
RP5-1115A15.1	chr1:8412465-8877702	7.58101	15.3681	0.70665	0	processed_transcript
RP4-633I8.1	chr1:8412465-8877702	58.5116	106.649	0.600314	0	pseudogene
SLC25A33	chr1:9599540-9642831	37.3044	18.9507	-0.677271	0.00890774	protein_coding
RP13-15M17.1	chr1:9599540-9642831	24.8694	8.96777	-1.02	4.53173e-10	pseudogene
RP11-84A14.5	chr1:9908333-9970394	0.551441	6.90803	2.52791	0	processed_transcript
UBE4B	chr1:10092889-10241297	416.792	289.664	-0.363864	6.13005e-06	protein_coding
KIF1B	chr1:10270763-10441661	377.054	577.306	0.425984	2.49187e-09	protein_coding
PGD	chr1:10458648-10480201	372.159	248.906	-0.402243	1.65975e-05	protein_coding
RP5-1113E3.3	chr1:10516578-10690815	0.18666	0.122446	-0.42162	0	processed_transcript
PEX14	chr1:10516578-10690815	10.4025	3.49167	-1.09167	0	protein_coding
TARDBP	chr1:11072678-11085796	2407.8	1446.7	-0.50943	0	protein_coding
RP4-635E18.7	chr1:11126674-11162157	3.5487	4.40719	0.216656	0.00808102	processed_transcript
ANGPTL7	chr1:11166591-11322564	2.46863	1.4892	-0.505426	5.13916e-10	protein_coding
PTCHD2	chr1:11539222-11597641	0	5.86664	1.79769e+308	0	protein_coding
AL953897.1,C1orf187	chr1:11751785-11785914	11.3181	69.3047	1.81211	1.60672e-08	protein_coding
CLCN6,NPPAAS	chr1:11866206-11908402	45.2011	70.7808	0.448466	0.0179929	protein_coding
MFN2	chr1:12040237-12073571	1249.94	796.931	-0.450086	0	protein_coding
PDPN	chr1:13909959-13944452	418.05	159.503	-0.963538	0	protein_coding
FHAD1	chr1:15563064-15726779	2.36395	43.9071	2.92174	1.6196e-05	protein_coding
DNAJC16	chr1:15853307-15930121	102.058	63.2979	-0.477687	0.0115842	protein_coding
DDI2,RSC1A1	chr1:15943994-15995539	133.239	45.5655	-1.073	7.62237e-10	protein_coding
AL355149.3	chr1:16862254-16998597	1.48056	3.13557	0.750392	8.01581e-14	protein_coding
AL137798.1	chr1:16862254-16998597	3.54467	5.10813	0.365387	0.00155496	lincRNA
RP5-1182A14.3	chr1:16862254-16998597	0.734245	0	-1.79769e+308	0	pseudogene
IGSF21	chr1:18434239-18704977	4.599	0	-1.79769e+308	0	protein_coding
PAX7	chr1:18957499-19075360	3.20993	82.1857	3.24273	1.2071e-08	protein_coding
RP1-43E13.2	chr1:19536994-19586622	4.28083	6.11345	0.356344	0	processed_transcript
MRTO4	chr1:19536994-19586622	45.1832	10.7982	-1.43135	0	protein_coding
C1orf151	chr1:19923476-19956315	1217.46	671.876	-0.594444	0	protein_coding
RP5-1056L3.3	chr1:19923476-19956315	173.047	97.7924	-0.570719	0	pseudogene
RP5-930J4.4	chr1:21069153-21113816	0.902855	4.03914	1.49823	0	processed_transcript
AL663074.1	chr1:21069153-21113816	8.13592	14.8731	0.603265	0	lincRNA
ALPL	chr1:21835864-21904905	22.3847	1.72884	-2.56093	0.00120236	protein_coding
CDC42	chr1:22379119-22419437	219.468	311.082	0.34885	7.9032e-05	protein_coding
RP1-224A6.6	chr1:22379119-22419437	0	1.74246	1.79769e+308	0	processed_transcript
EPHB2	chr1:23037457-23241823	16.1497	48.7387	1.10458	0.000119861	protein_coding
KDM1A	chr1:23345940-23504301	1212.31	656.46	-0.613419	0	protein_coding
RPL11	chr1:24018268-24022915	4449.39	2038.37	-0.780615	0	protein_coding
C1orf128	chr1:24104894-24114722	198.167	140.476	-0.344077	0.00184478	protein_coding
PNRC2	chr1:24285598-24289952	483.915	349.787	-0.324584	5.11841e-06	protein_coding
GRHL3	chr1:24620476-24799466	7.43541	15.8333	0.755863	0.000961567	protein_coding
RCAN3	chr1:24829386-24865371	79.7704	29.9101	-0.980955	1.49912e-05	protein_coding
SRRM1	chr1:24958206-24999771	3816.31	1162.42	-1.18878	0	protein_coding
TMEM50A	chr1:25664407-25756683	1140.73	463.54	-0.900534	0	protein_coding
RP3-469D22.1	chr1:25664407-25756683	63.4947	12.7744	-1.60351	0	pseudogene
TMEM57	chr1:25757387-25826700	29.1806	74.2541	0.933987	0.000105883	protein_coding
PDIK1L	chr1:26437663-26452034	16.957	36.8865	0.777168	0.00943901	protein_coding
LIN28A	chr1:26737268-26756213	8758.94	594.517	-2.69008	0	protein_coding
DHDDS	chr1:26758772-26797793	119.122	66.5766	-0.581799	0.000182434	protein_coding
ARID1A	chr1:27022521-27108601	237.464	160.442	-0.392085	0.000195028	protein_coding
NUDC	chr1:27216979-27273353	322.369	137.889	-0.849252	0	protein_coding
RP11-40H20.2	chr1:27533420-27534287	4968.91	888.674	-1.72123	0	pseudogene
STX12	chr1:28099693-28150963	30.391	79.0391	0.955798	7.90779e-06	protein_coding
PPP1R8	chr1:28157288-28178187	224.785	157.523	-0.35557	0.000634418	protein_coding
SMPDL3B	chr1:28261503-28294607	42.5905	0	-1.79769e+308	0	protein_coding
ATPIF1	chr1:28562619-28573410	3516.42	1515.96	-0.841394	0	protein_coding
RP1-308E4.1	chr1:28696113-28829283	79.117	60.0604	-0.275577	0	pseudogene
RCC1,SNHG3,SNORA73	chr1:28832491-28865607	1192.26	227.865	-1.65485	0	protein_coding
SNORA73	chr1:28832491-28865607	47.7775	0	-1.79769e+308	0	snoRNA
RAB42	chr1:28915834-28969578	3.45629	0	-1.79769e+308	0	protein_coding
YTHDF2	chr1:29063132-29096287	505.328	219.264	-0.834931	0	protein_coding
EPB41	chr1:29213627-29450447	1570.33	2140.17	0.309603	0	protein_coding
RP11-201O14.1	chr1:31404352-31538763	19.2395	15.0978	-0.242419	0	pseudogene
ZCCHC17	chr1:31769841-31837783	418.065	240.513	-0.552862	1.06903e-11	protein_coding
AL136115.1	chr1:32372021-32408177	12.0614	8.8601	-0.308449	2.22045e-16	protein_coding
RP4-534N18.2	chr1:32372021-32408177	8.6242	5.20261	-0.505412	0	processed_transcript
KPNA6,RP4-622L5.2	chr1:32573638-32642169	142.845	60.3848	-0.861025	2.13923e-08	protein_coding
EIF3I	chr1:32687970-32697205	424.29	201.177	-0.746231	0	protein_coding
HDAC1	chr1:32757686-32799236	530.779	169.566	-1.1411	0	protein_coding
ZBTB8A,ZBTB8B	chr1:32930657-33116533	97.058	60.6848	-0.469616	0.000268363	protein_coding
RBBP4	chr1:33116748-33169197	273.53	176.34	-0.438997	1.3167e-07	protein_coding
S100PBP	chr1:33240839-33324476	373.982	241.167	-0.438719	3.08694e-10	protein_coding
RP1-117O3.2,RP4-803A2.2	chr1:33452552-33502593	9.7867	7.90924	-0.212993	0.00347808	processed_transcript
RP11-415J8.3	chr1:33772366-33896653	0	1.25571	1.79769e+308	0	processed_transcript
RP11-415J8.5	chr1:33772366-33896653	0	0.819075	1.79769e+308	0	processed_transcript
HSPD1P14	chr1:33979608-34631443	0.429039	0	-1.79769e+308	0	pseudogene
AL121980.1,HMGB4	chr1:33979608-34631443	9.5285	1.04631	-2.20901	2.44249e-15	processed_transcript
AL121980.1	chr1:33979608-34631443	0.296009	0	-1.79769e+308	0	processed_transcript
RP5-997D16.2	chr1:35178337-35325417	3.76866	8.86989	0.855943	1.42644e-11	processed_transcript
ZMYM4	chr1:35734567-35887659	719.514	601.57	-0.179033	0.002924	protein_coding
RP4-765A10.1	chr1:35734567-35887659	408.834	188.415	-0.774664	0	pseudogene
RP4-728D4.3	chr1:35899090-36032875	2.2906	0	-1.79769e+308	0	pseudogene
NCDN	chr1:35899090-36032875	20.4082	15.1284	-0.299366	0.00238811	protein_coding
TFAP2E	chr1:36035413-36107445	0	2.69349	1.79769e+308	0	protein_coding
RP11-435D7.3	chr1:36185818-36235568	34.1444	18.9901	-0.586682	0	processed_transcript
MAP7D1	chr1:36621193-36646450	14.1004	54.0736	1.34414	7.09308e-06	protein_coding
THRAP3	chr1:36690016-36770958	870.937	490.577	-0.573987	0	protein_coding
FTHL1	chr1:38002141-38019903	8.97606	4.70012	-0.646972	1.05094e-12	pseudogene
DNALI1	chr1:38022519-38061536	258.134	475.86	0.611645	0	protein_coding
RP11-109P14.10	chr1:38326368-38412729	30.2036	11.3889	-0.975321	0	processed_transcript
UTP11L	chr1:38478405-38490496	163.906	94.8214	-0.5473	2.3142e-05	protein_coding
AKIRIN1	chr1:39456915-39484692	824.422	248.63	-1.19872	0	protein_coding
NDUFS5	chr1:39491989-39500308	2391.32	905.29	-0.971347	0	protein_coding
MACF1	chr1:39546987-39952789	1548.37	1142.29	-0.304163	8.12683e-14	protein_coding
RP11-15J6.1	chr1:40026484-40042521	2.97614	0	-1.79769e+308	0	processed_transcript
RP1-118J21.5	chr1:40361097-40367925	1.93964	0.91991	-0.745984	0	processed_transcript
CAP1	chr1:40505904-40538321	476.826	278.166	-0.538935	9.11271e-13	protein_coding
ZMPSTE24	chr1:40723778-40759856	187.221	141.289	-0.281478	0.0115437	protein_coding
SMAP2	chr1:40810521-40888998	13.0859	77.0085	1.77238	2.54159e-08	protein_coding
CTPS	chr1:41445006-41478235	368.878	219.483	-0.519194	3.41385e-07	protein_coding
AL110502.1	chr1:41480261-41707826	2.18228	1.25387	-0.554131	0.0196171	lincRNA
AL445669.2,CCDC30,PPCS	chr1:42895999-43120335	149.455	237.434	0.462893	6.94288e-06	protein_coding
RP11-163G10.2	chr1:42895999-43120335	3.40035	4.18404	0.207397	0.00987887	pseudogene
PPIH	chr1:43124095-43142429	205.962	122.537	-0.519284	5.33033e-06	protein_coding
YBX1	chr1:43148097-43168020	3711.19	1807.08	-0.719639	0	protein_coding
C1orf50	chr1:43232939-43264127	24.8129	50.7585	0.715717	0.000350164	protein_coding
RP11-282K6.3,WDR65	chr1:43629854-43727589	0	13.9465	1.79769e+308	0	protein_coding
KIAA0467	chr1:43886427-43922666	2.25074	7.81778	1.24514	7.55997e-05	protein_coding
PTPRF	chr1:43990857-44089343	82.0693	35.5012	-0.837998	0.0025717	protein_coding
RNF220	chr1:44870865-45140227	87.4409	34.9149	-0.918049	1.92967e-10	protein_coding
C1orf228,RP4-678E16.4	chr1:45140363-45191263	3.69854	16.5491	1.49839	0.0100858	protein_coding
KIF2C	chr1:45205489-45244451	75.2986	41.9821	-0.584217	4.3082e-11	protein_coding
RPS8,SNORD38,snosnR61	chr1:45205489-45244451	1812.98	820.17	-0.793216	0	protein_coding
RP5-882O7.3	chr1:45316449-45452282	2.9212	0	-1.79769e+308	0	pseudogene
MMACHC	chr1:45965724-45988719	20.7666	14.9744	-0.327002	1.97975e-12	protein_coding
AKR1A1	chr1:46016214-46035721	293.186	127.983	-0.82891	4.86309e-11	protein_coding
NASP	chr1:46049517-46084566	20402.6	4709.53	-1.46607	0	protein_coding
TMEM69	chr1:46092975-46216322	59.0351	31.5882	-0.625351	0	protein_coding
RP4-533D7.4	chr1:46505811-46651630	0	9.64266	1.79769e+308	0	processed_transcript
RAD54L	chr1:46713359-46769280	64.3638	14.4578	-1.49331	0	protein_coding
UQCRH	chr1:46769302-46782448	2341	758.135	-1.12747	0	protein_coding
NSUN4	chr1:46805848-46830824	41.293	69.2456	0.516967	0.00918332	protein_coding
RP11-49P4.1	chr1:47004367-47069966	0	0.509512	1.79769e+308	0	processed_transcript
RP11-329A14.1	chr1:48761043-48937845	40.0139	24.8976	-0.474455	5.74482e-08	pseudogene
AL645730.1	chr1:48998526-50489585	0	2.12458	1.79769e+308	0	protein_coding
RP11-93G23.1	chr1:48998526-50489585	0.583773	0	-1.79769e+308	0	pseudogene
ELAVL4	chr1:50569581-50669458	4.83266	285.443	4.07865	0	protein_coding
RP11-492I2.1	chr1:50569581-50669458	0	115.262	1.79769e+308	0	pseudogene
RP11-220M1.1	chr1:50905149-51425935	3.85492	5.16635	0.292816	0.000642796	pseudogene
RP11-275F13.3	chr1:51819934-52027301	7.92861	0.937207	-2.13533	0	pseudogene
OSBPL9	chr1:52027537-52254141	324.375	183.819	-0.56795	1.39936e-09	protein_coding
RP4-657D16.3	chr1:52254862-52344477	26.518	21.1942	-0.224096	0	processed_transcript
RP11-470H9.1	chr1:52254862-52344477	8.31664	0	-1.79769e+308	0	pseudogene
RP11-91A18.4	chr1:52485802-52556388	6.81319	5.46405	-0.220671	0	processed_transcript
BTF3L4	chr1:52485802-52556388	791.434	364.001	-0.77669	0	protein_coding
ZFYVE9	chr1:52608045-52812357	89.2821	59.4719	-0.406297	0.00891973	protein_coding
ANAPC10P1	chr1:52608045-52812357	16.1226	12.7029	-0.238394	1.90386e-05	pseudogene
PRPF38A	chr1:52870235-52883992	352.142	267.206	-0.276014	0.000719538	protein_coding
RP4-631H13.6	chr1:53361894-53387446	14.0881	0	-1.79769e+308	0	pseudogene
SCP2	chr1:53392947-53517282	288.916	193.927	-0.398654	2.16261e-06	protein_coding
CPT2	chr1:53662100-53686289	14.0957	8.71923	-0.480339	6.51708e-07	protein_coding
RP5-1024G6.5	chr1:53692563-53708455	4.44588	9.29125	0.737095	6.93141e-08	processed_transcript
RP4-784A16.1	chr1:53711211-53793821	7.749	9.26104	0.178252	0.0111216	processed_transcript
LRRC42	chr1:54387233-54433841	104.724	69.135	-0.415267	0.000237545	protein_coding
AL353898.1	chr1:54497346-54519177	13.1761	16.9481	0.251746	0.00484348	lincRNA
MRPL37	chr1:54604667-54686529	83.9617	9.1137	-2.22058	0	protein_coding
RP5-997D24.3	chr1:54692194-54872092	0	2.38951	1.79769e+308	0	processed_transcript
C1orf175,TTC4	chr1:55107443-55208330	33.1831	15.8489	-0.738945	0.0167727	protein_coding
RP5-1103B4.3	chr1:57394882-59012474	2.79719e-05	0	-1.79769e+308	0	processed_transcript
RP6-239D12.1	chr1:57394882-59012474	0	1.55835	1.79769e+308	0	processed_transcript
RP6-102O10.1	chr1:57394882-59012474	2.5754	7.01845	1.00254	0	processed_transcript
FGGY	chr1:59762466-60254854	28.2556	10.2181	-1.01714	0.0134494	protein_coding
HOOK1	chr1:60280457-60342050	198.409	16.4519	-2.48989	0	protein_coding
NFIA	chr1:61330930-61928465	9.55601	25.1283	0.966823	0.0128116	protein_coding
AC096947.1	chr1:61330930-61928465	0.855194	3.55672	1.42527	0.00669288	lincRNA
INADL	chr1:62208148-62629592	148.169	21.7024	-1.92093	2.22045e-16	protein_coding
L1TD1,Y_RNA	chr1:62660502-62678000	6295.21	50.7704	-4.82023	0	protein_coding
USP1	chr1:62901967-62917475	200.805	111.597	-0.587444	6.52281e-07	protein_coding
ANGPTL3	chr1:62920398-63153969	1.2978	2.7289	0.743227	2.71994e-10	protein_coding
ATG4C	chr1:63249805-63331184	85.7027	33.3264	-0.944533	2.38668e-05	protein_coding
ALG6	chr1:63833260-63904233	92.3484	24.9123	-1.31021	1.2436e-08	protein_coding
EFCAB7	chr1:63906440-64125916	16.4342	31.564	0.652651	6.78411e-07	protein_coding
DLEU2L	chr1:63906440-64125916	4.28881	5.79027	0.300169	0.00341201	protein_coding
PGM1	chr1:63906440-64125916	60.7777	15.2728	-1.38115	0	protein_coding
ROR1	chr1:64239692-64647181	132.314	17.9348	-1.99844	0	protein_coding
CACHD1	chr1:64936427-65158741	222.774	108.72	-0.717381	4.02973e-09	protein_coding
RAVER2	chr1:65210777-65697819	66.5557	33.321	-0.69185	1.01152e-10	protein_coding
AK3	chr1:65210777-65697819	81.2908	37.856	-0.764244	8.98636e-08	protein_coding
DNAJC6,U2	chr1:65713901-65881689	8.48219	46.1615	1.69418	8.72047e-06	protein_coding
PDE4B	chr1:66258196-66840262	9.99	140.31	2.64227	8.88178e-16	protein_coding
SGIP1	chr1:66999065-67213982	1.30635	102.146	4.35917	7.39554e-07	protein_coding
RP11-518D3.1	chr1:68167148-68698420	0	5.91271	1.79769e+308	0	processed_transcript
LRRC7	chr1:70034080-70589167	0.675603	35.1896	3.9529	0.00133124	protein_coding
SFRS11	chr1:70671364-70718735	1551.89	888.446	-0.557752	0	protein_coding
CTH	chr1:70876954-70905253	25.3455	10.7711	-0.855735	0.0193716	protein_coding
RP11-108P2.1	chr1:71514537-71546980	6.15942	5.11774	-0.18527	2.22045e-16	processed_transcript
GDI2P2	chr1:71867529-72748417	743.024	362.487	-0.717739	0	pseudogene
RP11-262K1.1	chr1:73214603-73364823	2.94855	0	-1.79769e+308	0	processed_transcript
TYW3	chr1:75018087-75232362	405.286	128.091	-1.15185	0	protein_coding
RP11-87O11.1	chr1:75667815-76076801	0	10.6275	1.79769e+308	0	pseudogene
RABGGTB,SNORD45	chr1:76251881-76261100	998.743	319.537	-1.13962	0	protein_coding
ST6GALNAC5	chr1:77333125-77531396	18.3754	38.7434	0.745945	0.0132754	protein_coding
RP4-706A16.3	chr1:77554674-77685115	2291.23	624.564	-1.29979	0	pseudogene
AK5	chr1:77747661-78025654	32.2152	12.6465	-0.935054	0.00771832	protein_coding
AC114487.1	chr1:78028100-78149104	0	8.95735	1.79769e+308	0	scRNA_pseudogene
RP11-181C21.6	chr1:78245308-78344106	18.782	0	-1.79769e+308	0	pseudogene
NEXN	chr1:78347032-78444794	109.302	53.5468	-0.713563	0	protein_coding
DNAJB4,GIPC2	chr1:78444858-78604133	153.846	109.171	-0.343029	0.0115567	protein_coding
RP11-386I14.3	chr1:78444858-78604133	26.7169	13.5355	-0.679982	0	pseudogene
PRKACB	chr1:84543744-84704181	58.3828	102.509	0.562931	0.000608299	protein_coding
RPF1	chr1:84944941-84963473	118.111	70.6178	-0.51434	0.000646772	protein_coding
CYR61	chr1:86046443-86049645	480.185	42.3951	-2.42714	0	protein_coding
SH3GLB1	chr1:87170258-87213867	172.198	263.217	0.42433	2.30212e-05	protein_coding
RP4-612B15.2	chr1:87246146-87380107	21.5296	7.25275	-1.08805	0	pseudogene
LMO4	chr1:87794150-87812788	103.649	190.801	0.610219	5.41783e-06	protein_coding
PKN2,TCEB1P19	chr1:89003195-89301938	726.561	542.971	-0.291266	0.000187885	protein_coding
LRRC8B,RP5-1007M22.3	chr1:89990394-90235462	75.3848	37.7377	-0.691945	0.000188345	protein_coding
LRRC8C,RP11-413E1.3	chr1:89990394-90235462	5.37268	8.57098	0.467055	0.0122149	protein_coding
LRRC8D	chr1:90286603-90401982	140.9	62.079	-0.819642	8.19592e-08	protein_coding
ZNF326	chr1:90457721-90494097	239.903	157.651	-0.419854	4.18395e-05	protein_coding
CDC7	chr1:91966403-91991321	262.505	156.826	-0.515131	1.88009e-06	protein_coding
HSP90B3P	chr1:92100567-92109633	213.28	68.9909	-1.12863	4.44089e-16	pseudogene
RPAP2	chr1:92711958-92853730	141.498	109.966	-0.252113	0.0111807	protein_coding
RP11-330C7.3	chr1:92974252-93257961	7.31818	10.0312	0.315341	7.52328e-06	pseudogene
CCNJP2	chr1:92974252-93257961	2.31642	1.88359	-0.206841	0.00900957	pseudogene
RPL5,SNORD21	chr1:93297596-93307481	2465.4	1099.35	-0.807629	0	protein_coding
SNORA66	chr1:93297596-93307481	124.807	0	-1.79769e+308	0	snoRNA
RP11-386I23.1	chr1:93307723-93427079	14.9707	5.98563	-0.916735	3.62521e-09	pseudogene
MTF2	chr1:93544794-93604638	432.902	199.282	-0.775792	0	protein_coding
CCDC18	chr1:93615298-93828149	298.373	139.646	-0.759234	0	protein_coding
DR1	chr1:93615298-93828149	74.7853	46.7714	-0.46935	8.68435e-09	protein_coding
FNBP1L	chr1:93913657-94020218	699.605	475.206	-0.386768	8.36224e-11	protein_coding
RP5-1033H22.2	chr1:94027346-94312706	1.99967	4.6289	0.839336	3.39284e-13	processed_transcript
EEF1AL9	chr1:96912485-96913874	233.596	90.3087	-0.95036	1.73195e-14	pseudogene
PTBP2	chr1:97187220-97280349	470.913	297.724	-0.458506	4.59759e-08	protein_coding
RP11-145D11.2	chr1:97543298-98386605	171.661	80.4137	-0.758338	4.44089e-15	pseudogene
RP11-145D11.1	chr1:97543298-98386605	0	5.20651	1.79769e+308	0	pseudogene
RP11-234N17.1	chr1:99355802-99614408	683.226	157.466	-1.46762	0	pseudogene
AGL	chr1:100315639-100389579	69.6691	31.556	-0.791994	0.000252215	protein_coding
SLC35A3	chr1:100433938-100492448	47.661	18.2811	-0.958244	0.000764058	protein_coding
HIAT1	chr1:100503652-100598511	65.138	45.5598	-0.357482	0.00170034	protein_coding
CCDC76	chr1:100598705-100643771	143.264	83.3503	-0.541637	2.177e-05	protein_coding
RP11-305E17.4	chr1:100659735-100715390	20.2735	0	-1.79769e+308	0	pseudogene
RTCD1	chr1:100731740-100758325	261.091	150.966	-0.547812	1.54121e-08	protein_coding
RP11-421L21.2	chr1:101455178-101552821	2.24794	6.25813	1.02387	0	processed_transcript
RP11-421L21.3	chr1:101455178-101552821	14.9948	36.6445	0.893561	9.9698e-14	processed_transcript
S1PR1	chr1:101702443-101707074	7.25297	68.7716	2.24938	8.38688e-09	protein_coding
ACTG1P4,AMY2A,AMY2B,RNPC3	chr1:104068577-104168402	183.153	234.22	0.245938	0.0128923	pseudogene
RP11-270C12.3	chr1:108047824-108048070	3169.7	1420.48	-0.802644	0	pseudogene
PRPF38B	chr1:109234944-109244425	1439.91	660.189	-0.779813	0	protein_coding
STXBP3	chr1:109289295-109352148	368.969	228.969	-0.477126	2.77651e-06	protein_coding
GPSM2	chr1:109417971-109506111	58.8859	96.4387	0.493305	4.23812e-06	protein_coding
RP11-20O24.4	chr1:109512835-109584850	1358.89	333.966	-1.40338	0	pseudogene
RP11-20O24.1	chr1:109512835-109584850	8.76537	0	-1.79769e+308	0	pseudogene
SARS	chr1:109756539-109780791	172.138	258.468	0.406476	5.65348e-05	protein_coding
CELSR2	chr1:109792640-109818377	36.9583	152.239	1.41566	2.06501e-14	protein_coding
AL356735.1	chr1:109944469-109969049	11.8545	7.92457	-0.402737	0.000255111	lincRNA
AC000032.1,GSTM2,GSTM4	chr1:110198702-110318050	50.8754	106.62	0.739895	3.2685e-13	protein_coding
GSTM1,RP4-735C1.4	chr1:110198702-110318050	49.5371	63.3638	0.246172	0.00942837	protein_coding
GSTM5	chr1:110198702-110318050	15.9042	35.372	0.799338	1.63007e-09	protein_coding
AHCYL1	chr1:110527307-110566357	347.773	223.18	-0.443573	2.65888e-07	protein_coding
FAM40A	chr1:110574198-110617263	59.9386	93.067	0.439999	0.00868021	protein_coding
RBM15	chr1:110828996-110889299	92.0674	33.8808	-0.999671	2.78767e-07	protein_coding
RP11-225L12.2	chr1:110943870-110961033	0.0454037	3.36612	4.30592	0	processed_transcript
CEPT1	chr1:111659954-111727724	108.408	58.189	-0.622205	4.66968e-06	protein_coding
ATP5F1	chr1:111981259-112005395	568.448	367.669	-0.435726	0	protein_coding
RAP1A	chr1:112025969-112259313	189.275	125.191	-0.413363	0.000523162	protein_coding
RP4-773A18.4	chr1:112264685-112310199	2.88326	2.12471	-0.305285	0.00103045	processed_transcript
DDX20	chr1:112264685-112310199	105.74	51.0509	-0.728156	1.13263e-07	protein_coding
CAPZA1	chr1:113066139-113214241	385.28	297.782	-0.25761	0.000172831	protein_coding
RP11-31F15.1	chr1:113454468-113544813	53.5477	16.8396	-1.15684	0	processed_transcript
AL390242.1	chr1:113454468-113544813	13.7622	6.7733	-0.708936	0	lincRNA
RP11-389O22.1	chr1:113550875-113615727	6.42833	9.05776	0.342907	0.0211906	processed_transcript
LRIG2	chr1:113615830-113669822	69.2034	31.4731	-0.787917	1.04447e-05	protein_coding
MAGI3	chr1:113933370-114228545	47.012	68.7076	0.379458	0.00703078	protein_coding
RP11-512F24.1	chr1:113933370-114228545	246.985	81.3552	-1.1105	0	pseudogene
RP5-1073O3.5	chr1:114304454-114447741	0.356954	0.938675	0.966863	0	processed_transcript
HIPK1	chr1:114471943-114520426	132.713	76.1412	-0.555603	0.000112023	protein_coding
OLFML3	chr1:114522062-114524876	180.234	2.89323	-4.13189	3.25628e-12	protein_coding
RP4-591B8.2	chr1:114935398-115053781	11.3893	7.39302	-0.432135	0	pseudogene
EIF2S2P5	chr1:114935398-115053781	4.4196	5.91758	0.291878	0	pseudogene
ATP1A1	chr1:116915289-116961197	2672.55	744.05	-1.27868	0	protein_coding
PTGFRN	chr1:117452678-117532980	46.9011	18.15	-0.949373	0.000634278	protein_coding
TTF2	chr1:117602924-117645492	210.952	60.888	-1.24259	3.04201e-14	protein_coding
MAN1A2	chr1:117910070-118071494	187.983	495.911	0.970045	0	protein_coding
WDR3	chr1:118472346-118727846	143.629	49.4204	-1.06687	7.95708e-11	protein_coding
PHGDH	chr1:120202420-120286838	176.217	37.0287	-1.56002	0	protein_coding
HIST2H2BA,HIST2H2BB	chr1:120906027-120935937	56.8386	26.5573	-0.760909	0.00280739	processed_transcript
AL592494.5	chr1:121102016-121204983	0	1.65038	1.79769e+308	0	processed_transcript
BX571672.4	chr1:143118703-143275032	0	3.45214	1.79769e+308	0	processed_transcript
BX571672.7	chr1:143118703-143275032	0	6.91533	1.79769e+308	0	pseudogene
SRGAP2P2	chr1:143896451-144094424	45.6906	66.2478	0.37151	0.00097252	processed_transcript
NBPF8	chr1:144145917-144811396	14.5085	82.4977	1.73803	0	processed_transcript
NBPF9	chr1:144811743-144830302	20.1516	43.8694	0.777932	0.00405263	protein_coding
TXNIP	chr1:145438468-145442635	136.237	318.204	0.848293	8.88178e-16	protein_coding
LIX1L	chr1:145477084-145516076	34.0656	90.7121	0.979401	4.44089e-16	protein_coding
RBM8A	chr1:145477084-145516076	333.775	249.068	-0.292742	4.72916e-06	protein_coding
PEX11B	chr1:145516251-145523730	168.465	269.461	0.469697	3.54821e-06	protein_coding
AL049742.2	chr1:146032542-146253110	0	0.686356	1.79769e+308	0	lincRNA
RP11-325P15.1	chr1:146490894-146596107	23.5178	16.2481	-0.369781	0.00314239	pseudogene
RP11-337C18.5	chr1:146649691-146651201	1470.14	615.913	-0.870006	0	pseudogene
RP11-495P10.1	chr1:147835126-147931933	2.6626	10.0688	1.33014	0.000435461	processed_transcript
NBPF15,NBPF16	chr1:148555978-148758311	23.1315	66.1443	1.05064	2.06106e-05	protein_coding
AL592492.1	chr1:148555978-148758311	1.12116	6.41821	1.74477	0	lincRNA
RP11-666A1.2	chr1:148555978-148758311	1.4523	0	-1.79769e+308	0	pseudogene
VPS45	chr1:150039341-150117505	141.563	219.401	0.438156	0.000235403	protein_coding
PLEKHO1,RP11-458I7.4	chr1:150121372-150136916	29.1978	60.0722	0.721453	0.00166515	protein_coding
C1orf54	chr1:150237798-150253327	71.9916	41.4191	-0.552808	6.35756e-07	protein_coding
MRPS21	chr1:150266288-150284249	550.772	303.273	-0.596687	2.22045e-16	protein_coding
PRPF3	chr1:150293924-150325703	280.949	218.931	-0.249417	0.00661929	protein_coding
PRUNE	chr1:150980895-151008189	98.2229	45.7742	-0.763519	3.41928e-05	protein_coding
C1orf56	chr1:151020215-151042801	23.3211	30.7766	0.277398	1.23861e-06	protein_coding
MLLT11	chr1:151020215-151042801	98.979	643.327	1.87175	0	protein_coding
PIP5K1A	chr1:151170493-151222012	548.622	301.716	-0.597923	3.23293e-11	protein_coding
PSMD4	chr1:151227178-151239955	416.963	253.616	-0.497174	2.10528e-09	protein_coding
PSMB4	chr1:151372009-151374420	1345.31	563.859	-0.869574	0	protein_coding
CGN	chr1:151482985-151511168	60.3239	3.86605	-2.7475	6.33676e-07	protein_coding
RP11-404E16.1,SNX27	chr1:151584513-151671567	372.146	179.057	-0.731582	4.84057e-14	processed_transcript
OAZ3,RP11-98D18.2	chr1:151732118-151743808	4.32944	12.7449	1.07969	4.3836e-12	protein_coding
RP11-98D18.9	chr1:151744049-151766878	0	4.08281	1.79769e+308	0	processed_transcript
S100A1	chr1:153591262-153618782	0	1.09333	1.79769e+308	0	protein_coding
C1orf77	chr1:153591262-153618782	858.962	419.636	-0.716337	0	protein_coding
CREB3L4	chr1:153931574-153950164	58.782	17.9165	-1.18811	0	protein_coding
AL590431.1	chr1:154127783-154167124	0.617412	1.32461	0.763335	0	lincRNA
AL590431.4	chr1:154179195-154243986	17.6896	6.31774	-1.02961	0	lincRNA
SNORA58,UBAP2L	chr1:154179195-154243986	692.493	354.785	-0.668785	0	processed_transcript
CKS1B	chr1:154947128-154951725	679.779	189.974	-1.27488	0	protein_coding
RP11-263K19.4	chr1:155165378-155183614	22.3956	57.3937	0.941071	0	processed_transcript
POU5F1P4	chr1:155305058-155533735	173.829	0	-1.79769e+308	0	pseudogene
RP11-243J18.3	chr1:155715619-155829191	7.45696	10.173	0.310584	0.000395358	pseudogene
RP11-101O6.2	chr1:155715619-155829191	6.88561	3.77625	-0.600703	0	pseudogene
SYT11	chr1:155829299-155854990	27.5909	223.957	2.09397	0	protein_coding
SLC25A44	chr1:156163729-156182587	114.976	74.9506	-0.427897	0.00407237	protein_coding
BGLAP,PMF1	chr1:156182772-156213123	138.451	57.0098	-0.887293	2.73184e-08	protein_coding
AL135927.2	chr1:156219014-156252616	3.82451	0.125383	-3.41781	0	lincRNA
C1orf182	chr1:156278751-156337637	4.52211	6.65547	0.38646	2.78177e-12	protein_coding
AL590666.2	chr1:156638554-156647199	0.00241945	0.00131358	-0.610781	0	lincRNA
C1orf66	chr1:156691682-156706752	42.9673	20.6254	-0.733916	0	protein_coding
PRCC	chr1:156711898-156770609	92.3521	70.9084	-0.264219	4.63521e-05	protein_coding
CYCSP52	chr1:157090982-157108266	10.7136	0	-1.79769e+308	0	pseudogene
IFI16	chr1:158969757-159024945	12.4584	27.6213	0.796194	0.0214885	protein_coding
CADM3,DARC	chr1:159141398-159176290	10.1486	113.206	2.41187	5.10703e-14	protein_coding
PEA15	chr1:160171988-160185166	182.563	431.914	0.86113	0	protein_coding
RP11-574F21.2	chr1:160185504-160254944	23.1742	11.8731	-0.668765	0	processed_transcript
RP11-179G5.4	chr1:160259062-160328742	2549.88	751.765	-1.22138	0	pseudogene
NHLH1	chr1:160336856-160342638	1.38232	329.88	5.47497	1.33099e-10	protein_coding
VANGL2	chr1:160370375-160398468	123.543	190.438	0.432735	0.000179749	protein_coding
RP11-312J18.5	chr1:160864769-160865869	454.563	144.477	-1.14622	0	pseudogene
UFC1	chr1:161122565-161129139	810.562	466.933	-0.551541	0	protein_coding
NDUFS2	chr1:161159537-161184185	334.28	225.09	-0.39548	4.745e-06	protein_coding
SDHC	chr1:161284046-161332984	634.259	335.804	-0.63593	0	protein_coding
RP11-456P18.2	chr1:161736083-161933860	1.9457	0	-1.79769e+308	0	processed_transcript
C1orf226,NOS1AP	chr1:162039565-162356608	9.8504	26.4979	0.989555	0.0080084	processed_transcript
NUF2	chr1:163291724-163325554	249.933	172.658	-0.369877	0.000271397	protein_coding
RP11-541J2.2	chr1:164326003-164326607	587.711	192.874	-1.1142	0	pseudogene
RP11-38C18.2	chr1:165171103-165325952	0	3.55768	1.79769e+308	0	processed_transcript
MGST3	chr1:165600097-165631033	174.911	119.419	-0.381636	0.00101985	protein_coding
MGST3	chr1:165600097-165631033	0.54848	3.31599	1.79936	9.03055e-13	protein_coding
RP11-466F5.3	chr1:165631452-165679205	51.6568	31.5446	-0.493219	0	pseudogene
RP11-466F5.8	chr1:165696031-165744413	4.15899	2.61439	-0.464242	3.33537e-05	processed_transcript
RP1-9E21.5	chr1:166825746-166845564	0	8.91704	1.79769e+308	0	pseudogene
POU2F1	chr1:167190119-167396582	170.508	83.3367	-0.715895	4.51355e-07	protein_coding
MPZL1	chr1:167690428-167761156	305.507	232.167	-0.274514	0.00220742	protein_coding
DCAF6	chr1:167885966-168045081	134.885	75.3334	-0.582502	2.02846e-06	protein_coding
SFT2D2	chr1:168195175-168212378	60.1837	89.5382	0.397265	0.0175899	protein_coding
ATP1B1	chr1:169074934-169337205	277.32	386.648	0.332343	5.2989e-07	protein_coding
C1orf112	chr1:169631244-169863408	88.4403	35.8718	-0.902377	2.85105e-13	protein_coding
RP1-190I16.2	chr1:169890466-170054349	123.528	55.169	-0.806065	0	pseudogene
GORAB	chr1:170429593-170522974	109.805	63.1348	-0.553435	0.00138435	protein_coding
BAT2D1	chr1:171454665-171562650	1690.13	722.709	-0.849552	0	protein_coding
AL021579.2	chr1:171454665-171562650	14.9662	0	-1.79769e+308	0	scRNA_pseudogene
METTL13	chr1:171750787-171783163	93.2432	22.2675	-1.43208	1.63188e-09	protein_coding
DNM3	chr1:171810620-172437971	10.4787	50.5066	1.57276	1.05559e-10	protein_coding
C1orf9	chr1:172501488-172580971	160.863	120.252	-0.290963	0.0166304	protein_coding
RP11-296O14.1	chr1:173204198-173446294	34.5073	8.8896	-1.35629	0	pseudogene
PRDX6	chr1:173446404-173457946	936.446	276.033	-1.22157	0	protein_coding
DARS2	chr1:173768687-173827684	70.3111	41.4887	-0.527508	0.000175185	protein_coding
RABGAP1L	chr1:174084437-174964445	1443.42	348.85	-1.42013	0	protein_coding
RP1-102G20.3	chr1:174084437-174964445	46.4458	3.93654	-2.46798	0	processed_transcript
CACYBP	chr1:174968299-174992561	602.634	157.435	-1.3423	0	protein_coding
RASAL2	chr1:178063275-178447985	169.903	226.508	0.28755	0.00683141	protein_coding
RP4-765C7.2	chr1:178063275-178447985	191.112	118.486	-0.478065	0	pseudogene
RALGPS2	chr1:178694299-178889238	160.754	121.197	-0.282454	0.0178116	protein_coding
RP11-177A2.4	chr1:179068461-179198819	3.83979	0.464013	-2.11326	0	processed_transcript
RP11-345I18.2	chr1:179068461-179198819	5.84772	2.82604	-0.727177	0	pseudogene
EIF4A1P11	chr1:179068461-179198819	0	3.45425	1.79769e+308	0	pseudogene
RP11-345I18.4	chr1:179068461-179198819	0.986383	0	-1.79769e+308	0	pseudogene
AL359853.1	chr1:179809101-179846938	11.7894	14.5878	0.212981	0.00297844	lincRNA
AL359853.3	chr1:179809101-179846938	6.09866	4.64231	-0.272858	0.00108436	lincRNA
TOR1AIP1	chr1:179851176-179890583	52.0635	27.0011	-0.656585	0.0058515	protein_coding
CEP350	chr1:179923872-180084015	513.358	390.338	-0.273959	0.00026535	protein_coding
RP11-533E19.3	chr1:179923872-180084015	0	3.01505	1.79769e+308	0	pseudogene
XPR1	chr1:180601139-180859387	165.988	248.947	0.405323	0.000366634	protein_coding
KIAA1614	chr1:180882289-180992047	4.21383	2.02447	-0.733065	1.12028e-09	protein_coding
DHX9	chr1:182806324-182856886	1092.14	733.037	-0.398702	4.81615e-13	protein_coding
LAMC1	chr1:182992596-183114727	534.804	282.382	-0.63864	8.65974e-14	protein_coding
RP11-548N1.1	chr1:183217371-183387737	0	2.57441	1.79769e+308	0	pseudogene
RGL1	chr1:183605207-183897666	3.8382	24.6068	1.85802	0.000314994	protein_coding
C1orf21	chr1:184356191-184598154	704.705	326.435	-0.769547	0	protein_coding
GS1-115G20.1	chr1:184356191-184598154	5.0784	0	-1.79769e+308	0	processed_transcript
GS1-115G20.2	chr1:184356191-184598154	2.49241	4.11935	0.502445	0	pseudogene
RP4-635A23.4	chr1:185126211-185260897	4.26699	10.6868	0.918104	2.79979e-10	pseudogene
RP11-92K2.2	chr1:192685312-192685778	2889.72	1182.07	-0.893887	0	pseudogene
RGS2	chr1:192778168-192781403	215.001	69.7457	-1.12579	4.44089e-16	protein_coding
TROVE2	chr1:192984888-193060907	739.304	488.174	-0.415037	4.15223e-14	protein_coding
CDC73	chr1:193090918-193223031	255.312	133.746	-0.646541	2.75971e-10	protein_coding
CRB1	chr1:197237405-197447585	0	36.7474	1.79769e+308	0	protein_coding
RP11-332L8.2	chr1:197237405-197447585	52.0865	11.0696	-1.54871	0	pseudogene
RP11-448G4.2	chr1:197473877-197744826	19.8491	6.72035	-1.08302	0	pseudogene
LHX9	chr1:197881617-197904608	0	56.3812	1.79769e+308	0	protein_coding
NR5A2	chr1:199996729-200146552	20.155	1.34855	-2.70442	0.00239106	protein_coding
RP11-469A15.2	chr1:200443047-200447421	75.5322	0	-1.79769e+308	0	processed_transcript
TIMM17A	chr1:201924618-201939789	232.069	158.751	-0.379699	0.000376097	protein_coding
RNPEP	chr1:201951499-201986316	52.3326	29.4964	-0.573352	0.0173211	protein_coding
ELF3,RP11-510N19.5	chr1:201951499-201986316	12.069	0	-1.79769e+308	0	protein_coding
RP11-569A11.1	chr1:202559723-202679545	0	15.16	1.79769e+308	0	processed_transcript
AC104463.1	chr1:202559723-202679545	0.530228	2.24183	1.44174	0	lincRNA
RP11-480I12.1	chr1:202696525-202778598	4.41775	5.12309	0.148127	1.1953e-08	pseudogene
RP11-38O14.1	chr1:202860227-202936408	4.52259	1.86282	-0.886992	0	pseudogene
TMEM183A	chr1:202976513-202993976	109.322	60.2182	-0.596323	0.000288083	protein_coding
BTG2	chr1:203274618-203278730	28.365	71.7928	0.928627	2.8266e-05	protein_coding
ATP2B4	chr1:203595688-203713209	79.7799	142.151	0.577619	3.652e-05	protein_coding
SNRPE	chr1:203830730-203839678	969.747	504.784	-0.652904	0	protein_coding
SOX13	chr1:204042242-204096867	118.15	65.4774	-0.590251	0.000127959	protein_coding
RP11-739N20.2	chr1:204346977-204463852	0	5.99198	1.79769e+308	0	processed_transcript
MDM4,RP11-430C7.4,RP11-430C7.5	chr1:204485510-204654861	816.743	706.039	-0.145654	0.0143896	protein_coding
NFASC	chr1:204797778-204991950	5.27773	194.752	3.60823	2.22045e-16	protein_coding
RP11-494K3.2	chr1:204797778-204991950	0	7.54232	1.79769e+308	0	pseudogene
CNTN2	chr1:205012414-205047144	1.36971	163.625	4.78298	2.48313e-08	protein_coding
RP11-576D8.1	chr1:205305219-205326166	880.418	339.065	-0.954206	0	pseudogene
RP11-576D8.4	chr1:205342379-205438152	7.78432	2.99685	-0.95455	0.00496681	processed_transcript
RP11-6B6.3	chr1:205577070-205601090	27.5911	51.3263	0.620709	0	pseudogene
AC119673.2	chr1:205681946-205719404	0.00421671	0.00658563	0.445835	0	lincRNA
RASSF5	chr1:206680878-206785904	2.32973	25.2117	2.38156	2.64233e-14	protein_coding
RP11-534L20.4	chr1:206680878-206785904	3.66018	0.169615	-3.07174	0	pseudogene
PFKFB2	chr1:207226604-207254369	58.2474	13.168	-1.48691	3.56665e-06	protein_coding
CD55	chr1:207494816-207534311	306.134	42.4885	-1.97479	0	protein_coding
SYT14	chr1:210111537-210337636	61.7663	28.4193	-0.776291	0.000879684	protein_coding
TRAF5	chr1:211499956-211548288	67.6525	25.1994	-0.987563	1.41885e-05	protein_coding
DTL	chr1:212208918-212280742	341.926	121.538	-1.03436	0	protein_coding
PPP2R5A	chr1:212458878-212535200	51.6407	8.97978	-1.74933	4.07869e-07	protein_coding
RP11-384C4.6	chr1:212458878-212535200	4.04831	0	-1.79769e+308	0	processed_transcript
FLVCR1	chr1:213031596-213072705	366.893	210.846	-0.55394	2.53055e-09	protein_coding
VASH2	chr1:213123861-213165379	204.55	92.3525	-0.795201	6.12855e-10	protein_coding
PROX1	chr1:213992977-214214596	10.2724	51.2463	1.60718	3.05831e-05	protein_coding
SMYD2	chr1:214454444-214510474	16.7267	111.959	1.90112	7.62057e-13	protein_coding
CENPF	chr1:214776537-214837931	1142.61	455.6	-0.919458	0	protein_coding
KCNK2	chr1:215179117-215410436	0.691279	102.168	4.99583	3.4786e-05	protein_coding
KCTD3	chr1:215740734-215795147	380.378	215.766	-0.566968	3.01394e-11	protein_coding
RP11-361K17.2	chr1:217600333-217804424	6.94102	12.9507	0.623702	3.01554e-07	processed_transcript
SPATA17	chr1:217804665-218045038	7.14976	39.4821	1.70877	0.00013776	protein_coding
RRP15	chr1:218458628-218511325	552.612	179.92	-1.12215	0	protein_coding
TGFB2	chr1:218519576-218617961	27.4908	129.241	1.54783	5.31457e-10	protein_coding
LYPLAL1	chr1:219259943-219386207	79.5253	36.6626	-0.774318	8.77411e-05	protein_coding
IARS2	chr1:220267443-220321380	236.372	98.9113	-0.871185	1.01696e-12	protein_coding
RP11-568G11.3	chr1:220321634-220445796	2682.93	1542.69	-0.553381	0	pseudogene
MOSC1	chr1:220960100-220987735	90.58	41.0687	-0.790988	2.71585e-05	protein_coding
MIA3,RP11-378J18.5	chr1:222791427-222908538	761.195	367.834	-0.727258	0	protein_coding
C1orf58	chr1:222791427-222908538	75.63	50.4742	-0.40439	5.3983e-11	protein_coding
CAPN2	chr1:223889346-223963720	67.3487	130.71	0.663097	2.0113e-05	protein_coding
FBXO28	chr1:224301788-224349749	154.06	63.5016	-0.886277	3.6083e-08	protein_coding
DEGS1	chr1:224363457-224381143	269.652	109.727	-0.89914	4.39648e-14	protein_coding
RP11-365O16.6	chr1:224407314-224518089	1.8881	2.47628	0.271187	0.00975068	processed_transcript
CNIH4	chr1:224544551-224567161	412.361	138.768	-1.0891	0	protein_coding
CNIH3	chr1:224572844-224928251	10.578	18.52	0.560076	0	protein_coding
RP11-100E13.2	chr1:224572844-224928251	8.20812	5.04774	-0.486184	0	pseudogene
AC092811.1	chr1:225589203-225616519	2.21831	10.0953	1.51533	0	protein_coding
SRP9	chr1:225965530-225978168	1858.82	1481.81	-0.226674	7.66411e-11	protein_coding
H3F3A	chr1:226249551-226259702	3750.64	3144.6	-0.176242	3.65041e-13	protein_coding
RP11-275I14.4	chr1:226332379-226374431	10.433	5.41816	-0.655222	0	processed_transcript
RP5-1087E8.3	chr1:227177565-227506175	0.18046	0.113019	-0.46795	0	processed_transcript
RP11-1B20.1	chr1:227177565-227506175	4.17734	2.5109	-0.509036	0	processed_transcript
RP11-211A18.2	chr1:227177565-227506175	2.81972	0	-1.79769e+308	0	pseudogene
ZNF678	chr1:227751235-227847594	329.609	131.319	-0.920274	0	protein_coding
ARF1	chr1:228270360-228286910	494.065	234.666	-0.744503	0	protein_coding
RP5-1139B12.2	chr1:228391203-228566575	1.1195	2.60795	0.845684	0.000254473	processed_transcript
FTHL2	chr1:228823161-228823567	1016.66	355.308	-1.05129	0	pseudogene
RHOU	chr1:228870823-228882416	87.2004	278.745	1.16209	4.44089e-15	protein_coding
RP4-803J11.2	chr1:229455149-229479041	1.67877	2.3118	0.319964	1.24417e-06	processed_transcript
RP11-423F24.3	chr1:231154703-231175992	61.6676	31.5222	-0.671066	7.90479e-14	pseudogene
TRIM67	chr1:231298673-231357300	0	51.3013	1.79769e+308	0	protein_coding
AL117352.1	chr1:231499496-231560790	5.059	31.9982	1.84451	0	lincRNA
RP5-865N13.2	chr1:232295836-232321389	3.90846	0	-1.79769e+308	0	processed_transcript
C1orf57	chr1:233086350-233114548	152.374	91.1801	-0.513505	0.000362911	protein_coding
RP5-862P8.2	chr1:233463513-233520894	83.7621	1.52932	-4.00316	9.36384e-07	protein_coding
KCNK1	chr1:233749749-233808258	14.7182	1.7515	-2.12861	0.00778462	protein_coding
RP4-799P18.4	chr1:234040678-234460262	0	5.23659	1.79769e+308	0	processed_transcript
C1orf31	chr1:234508552-234519795	416.873	153.869	-0.996678	0	protein_coding
RP4-781K5.2	chr1:234740014-234745271	0.00467112	0	-1.79769e+308	0	processed_transcript
RP11-382D8.4	chr1:235294948-235507840	0	5.80848	1.79769e+308	0	pseudogene
GGPS1	chr1:235294948-235507840	493.923	406.322	-0.195234	2.29135e-08	protein_coding
RP11-382D8.3	chr1:235294948-235507840	36.0415	39.8946	0.101569	0	pseudogene
RP11-293G6__A.2,RP11-293G6__A.3,TBCE	chr1:235530674-235612283	243.27	90.9042	-0.984365	4.44089e-15	processed_transcript
FMN2	chr1:240177647-240638483	2.16948	90.0532	3.72591	0	protein_coding
ADH5P3	chr1:240177647-240638483	6.01784	9.25119	0.430023	0.00718401	pseudogene
RP11-435F13.1	chr1:240938814-241520530	4.10304	1.74637	-0.854189	0.000180145	pseudogene
EXO1	chr1:242011268-242058450	191.517	56.7941	-1.21555	4.47198e-13	protein_coding
RP11-561I11.2	chr1:242251688-242687998	3.85228	0	-1.79769e+308	0	processed_transcript
RP11-261C10.5	chr1:243287729-243418708	15.2934	33.8056	0.793206	0	processed_transcript
SDCCAG8	chr1:243419319-244013430	58.5126	165.59	1.04027	0	protein_coding
RP11-269F20.1	chr1:243419319-244013430	3.94791	5.68581	0.364786	3.9968e-15	processed_transcript
ZNF238	chr1:244214560-244220774	36.2826	167.94	1.53227	0	protein_coding
C1orf100	chr1:244515936-244615436	0	3.79086	1.79769e+308	0	protein_coding
C1orf101	chr1:244617678-244804479	0	3.57429	1.79769e+308	0	protein_coding
PPPDE1	chr1:244816236-244872335	386.098	114.096	-1.21905	0	protein_coding
FAM36A	chr1:244993315-245027844	876.528	379.464	-0.837209	0	protein_coding
KIF26B	chr1:245318286-245866428	3.24621	16.6536	1.63514	0.00369809	protein_coding
RP11-36N20.1	chr1:245912643-246670614	2.98433	0	-1.79769e+308	0	processed_transcript
RP11-439E19.1	chr1:246729745-246831886	1.61634	2.2333	0.323317	0.00294508	processed_transcript
SCCPDH	chr1:246887348-246931439	83.4282	123.093	0.388958	0.00609187	protein_coding
RP11-551G24.2	chr1:247108848-247242113	116.597	81.6107	-0.356763	9.09803e-05	pseudogene
RP11-634B7.1	chr1:247670393-247910364	3.91248	0	-1.79769e+308	0	pseudogene
OR14K1	chr1:247670393-247910364	3.00403	0	-1.79769e+308	0	protein_coding
RP11-206L10.10,RP11-206L10.8	chr1:714161-755214	0	14.2071	1.79769e+308	0	processed_transcript
CCNL2	chr1:1321090-1334708	92.0162	136.374	0.393434	0.00361354	protein_coding
AL645728.2,SSU72	chr1:1477052-1510249	418.25	218.879	-0.64756	1.31006e-14	pseudogene
MORN1	chr1:2252691-2356219	1.81528	49.94	3.31458	0	protein_coding
PEX10	chr1:2252691-2356219	43.5844	3.12169	-2.63632	0	protein_coding
LRRC47	chr1:3696783-3713068	212.962	90.3461	-0.857465	1.00684e-11	protein_coding
RPL22	chr1:6241328-6296032	1305.61	697.45	-0.626993	0	protein_coding
ICMT	chr1:6241328-6296032	397.788	121.585	-1.18531	0	protein_coding
NOL9	chr1:6581406-6614595	149.424	101.63	-0.385451	0.00467399	protein_coding
DNAJC11	chr1:6684925-6761984	558.347	290.407	-0.653698	0	protein_coding
RP11-312B8.2	chr1:6845383-7829764	27.4897	25.5062	-0.0748894	0.00096888	pseudogene
RP3-467L1.4	chr1:7844379-7913572	3.80088	0	-1.79769e+308	0	processed_transcript
UTS2	chr1:7844379-7913572	5.74144	0.0855413	-4.20647	0	protein_coding
ERRFI1	chr1:8064463-8086368	108.176	45.0029	-0.877037	1.5898e-06	protein_coding
ENO1	chr1:8921060-8939953	313.764	135.816	-0.837342	2.22045e-16	protein_coding
RP3-477M7.2	chr1:8921060-8939953	71.1635	21.4794	-1.19789	0	processed_transcript
CTNNBIP1	chr1:9908333-9970394	337.341	190.458	-0.57166	4.29551e-10	protein_coding
DFFA	chr1:10516578-10690815	128.244	53.1061	-0.881645	7.7573e-08	protein_coding
CASZ1	chr1:10696660-10856707	3.84582	27.3296	1.96099	0.000831603	protein_coding
EXOSC10	chr1:11126674-11162157	356.314	286.627	-0.21763	0.00695571	protein_coding
RP5-934G17.2	chr1:11866206-11908402	14.3427	11.2731	-0.240822	7.45735e-05	processed_transcript
DHRS3	chr1:12627938-12677737	131.896	11.2728	-2.45962	2.22045e-15	protein_coding
RP3-410I8.1	chr1:14925199-15478960	0	10.647	1.79769e+308	0	pseudogene
C1orf126	chr1:14925199-15478960	0	1.93077	1.79769e+308	0	protein_coding
RP3-467K16.2	chr1:15563064-15726779	0	0.157634	1.79769e+308	0	processed_transcript
AGMAT	chr1:15853307-15930121	8.84045	0	-1.79769e+308	0	protein_coding
RP4-680D5.2	chr1:15853307-15930121	1.7462	1.06262	-0.49671	0.000158442	processed_transcript
RP11-169K16.7	chr1:16133868-16134144	1519.87	487.077	-1.13796	0	pseudogene
RP11-430L17.1	chr1:16679069-16763919	165.077	91.6301	-0.588652	0	pseudogene
SPATA21	chr1:16679069-16763919	1.76432e-05	0.149732	9.04625	0	protein_coding
AL355149.1	chr1:16862254-16998597	0	0.931637	1.79769e+308	0	lincRNA
NBPF1	chr1:16862254-16998597	42.6744	159.242	1.31683	0	processed_transcript
ESPNP,RP1-163M9.6	chr1:17007486-17046652	4.39873	9.07908	0.724657	0	processed_transcript
EIF1AP1	chr1:17007486-17046652	2576.05	1017.26	-0.929143	0	pseudogene
UBR4	chr1:19400999-19536770	323.803	201.019	-0.476736	2.68825e-05	protein_coding
CAPZB	chr1:19665269-19812033	208.43	102.076	-0.713879	4.13946e-09	protein_coding
AL031727.2	chr1:19923476-19956315	0.00748175	0.0383422	1.63408	0	lincRNA
CAMK2N1	chr1:20808883-20812713	65.0462	397.891	1.81108	0	protein_coding
DDOST,PINK1AS	chr1:20959947-20988000	142.473	85.7866	-0.50729	1.03374e-05	protein_coding
HP1BP3	chr1:21069153-21113816	316.142	594.451	0.631447	0	protein_coding
RP11-487E1.1	chr1:21132975-21503377	7.13891	5.93652	-0.184437	0	pseudogene
USP48	chr1:22004790-22110099	1055.41	461.076	-0.828118	0	protein_coding
LUZP1,RP1-184J9.2	chr1:23345940-23504301	1547	238.233	-1.87082	0	protein_coding
RP5-886K2.3	chr1:24069644-24104777	129.577	90.6061	-0.357758	9.6843e-07	processed_transcript
SFRS13A	chr1:24291293-24307417	1161.92	689.583	-0.521743	0	protein_coding
C1orf201	chr1:24620476-24799466	37.0622	1.22868	-3.40666	0	protein_coding
RP4-594I10.2	chr1:24829386-24865371	36.6779	28.7894	-0.242169	0.000943757	processed_transcript
SYF2	chr1:25549169-25558993	249.651	175.393	-0.353032	0.00386157	protein_coding
C1orf63,RP11-335G20.5	chr1:25568739-25594376	35.8803	63.6643	0.573436	0.00910126	protein_coding
RP1-187B23.1	chr1:25943958-26112698	0	1.53213	1.79769e+308	0	processed_transcript
C1orf135	chr1:26160496-26185903	66.0164	13.863	-1.56068	1.35288e-07	protein_coding
RP1-125I3.3,STMN1	chr1:26210671-26233482	2523.58	4263.99	0.524526	0	processed_transcript
RP3-476K8.4	chr1:26758772-26797793	11.8384	5.38992	-0.786817	0	pseudogene
GPATCH3,RP1-50O24.8	chr1:27216979-27273353	5.31387	10.6807	0.698115	4.57152e-10	protein_coding
WASF2	chr1:27730729-27816669	83.6117	39.9002	-0.739802	0.000120615	protein_coding
AHDC1	chr1:27860545-27930942	51.384	80.1472	0.444539	0.0132608	protein_coding
RPA2	chr1:28218034-28241257	180.72	101.875	-0.573207	3.77671e-06	protein_coding
RP11-460I13.2	chr1:28261503-28294607	21.1659	0	-1.79769e+308	0	processed_transcript
EYA3	chr1:28296854-28415207	127.216	59.5012	-0.759893	2.26037e-06	protein_coding
RP5-1053E7.1	chr1:28422252-28422933	346.616	243.069	-0.35487	2.21753e-05	pseudogene
AL353354.1,DNAJC8	chr1:28527012-28559536	431.769	253.593	-0.532159	1.85045e-11	protein_coding
AL513497.1	chr1:28832491-28865607	233.041	34.0147	-1.92442	0	lincRNA
RP4-669K10.3	chr1:28832491-28865607	7.93578	1.53803	-1.64088	0	pseudogene
SNHG12,SNORA16,SNORA44,SNORA61	chr1:28879596-28909495	388.996	96.4269	-1.39478	0	protein_coding
TAF12	chr1:28915834-28969578	80.4116	41.7762	-0.654831	0.000562151	protein_coding
RP4-604A21.1	chr1:29213627-29450447	88.9979	42.5878	-0.737046	0	pseudogene
AL357500.1,TMEM200B	chr1:29213627-29450447	3.2852	7.20521e-07	-15.3327	0	processed_transcript
SFRS4	chr1:29474254-29508499	871.251	722.893	-0.18667	0.0022739	protein_coding
SDC3	chr1:31342312-31381608	26.0691	52.7098	0.704051	0.00330716	protein_coding
PUM1	chr1:31404352-31538763	320.421	240.035	-0.288851	0.00121056	protein_coding
SNRNP40	chr1:31732416-31769629	233.515	116.748	-0.693235	4.28204e-08	protein_coding
RP11-490K7.4	chr1:31732416-31769629	28.8927	0	-1.79769e+308	0	pseudogene
RP11-266K22.2	chr1:31769841-31837783	73.7639	30.6396	-0.878575	0	processed_transcript
PTP4A2	chr1:32372021-32408177	861.027	513.175	-0.517508	0	protein_coding
RP4-811H24.3	chr1:32757686-32799236	3.79588	2.46695	-0.430932	3.50084e-10	processed_transcript
MARCKSL1	chr1:32799432-32801980	696.903	1487.63	0.758294	0	protein_coding
ZBTB8OS	chr1:32930657-33116533	277.557	129.24	-0.764356	0	protein_coding
SYNC	chr1:33116748-33169197	166.614	139.928	-0.174553	0.003427	protein_coding
YARS	chr1:33240839-33324476	344.829	95.893	-1.27982	0	protein_coding
FNDC5	chr1:33327868-33338083	3.12437	66.9928	3.06535	1.92096e-07	protein_coding
AK2	chr1:33452552-33502593	461.523	265.35	-0.553483	7.63478e-12	protein_coding
PHC2	chr1:33772366-33896653	4.74219	27.0964	1.7429	0.000482282	protein_coding
7SK	chr1:33772366-33896653	0	6.48421	1.79769e+308	0	misc_RNA
RP11-244H3.1,RP11-244H3.2,ZMYM6	chr1:35439956-35497569	337.906	270.937	-0.220883	0.0067573	processed_transcript
SFPQ	chr1:35641978-35658749	2804.72	1938.29	-0.369498	0	protein_coding
RP4-765A10.2	chr1:35734567-35887659	40.5747	28.5176	-0.352623	0	processed_transcript
KIAA0319L	chr1:35899090-36032875	231.292	171.283	-0.300363	0.00188248	protein_coding
PSMB2,RP4-728D4.2	chr1:36035413-36107445	254.235	152.723	-0.509635	3.73148e-06	protein_coding
CLSPN	chr1:36185818-36235568	434.152	227.965	-0.644205	5.77316e-15	protein_coding
RP11-238O13.1	chr1:36690016-36770958	18.9542	0	-1.79769e+308	0	pseudogene
MRPS15	chr1:36921318-36930038	549.721	194.89	-1.03697	0	protein_coding
GNL2	chr1:38022519-38061536	795.783	291.355	-1.00478	0	protein_coding
RSPO1	chr1:38076950-38100595	114.99	49.2248	-0.848451	6.79805e-07	protein_coding
INPP5B	chr1:38326368-38412729	52.7487	16.8212	-1.1429	3.06729e-05	protein_coding
SF3A3	chr1:38422646-38456593	276.983	174.275	-0.463319	2.35405e-05	protein_coding
GJA9,MYCBP	chr1:39325671-39407471	131.529	54.6109	-0.878992	4.52361e-06	protein_coding
RHBDL2	chr1:39325671-39407471	7.31638	3.29427	-0.797931	1.99453e-10	protein_coding
RP11-420K8.2	chr1:39546987-39952789	33.0249	13.9357	-0.86281	0	pseudogene
PPIEL,RP11-69E11.4	chr1:39957317-40024379	15.7265	33.1566	0.745893	0.00750691	pseudogene
PABPC4	chr1:40026484-40042521	737.854	324.852	-0.820377	0	protein_coding
TRIT1	chr1:40306707-40349183	257.872	160.21	-0.475976	2.22834e-06	protein_coding
PPT1	chr1:40538376-40563375	337.521	140.613	-0.875615	0	protein_coding
RIMS3	chr1:41086350-41131329	11.7305	31.7997	0.997264	0.0035397	protein_coding
SLFNL1	chr1:41480261-41707826	0.921681	0.430246	-0.761842	0.000431283	protein_coding
HIVEP3	chr1:41972035-42501596	0	2.70387	1.79769e+308	0	protein_coding
FOXJ3	chr1:42642209-42804047	139.964	83.0414	-0.522043	0.00048649	protein_coding
TMSB4XP1	chr1:42895999-43120335	62.3941	32.3719	-0.656181	0	pseudogene
RP5-994D16.9	chr1:43232939-43264127	32.0899	46.5242	0.371431	0.0130987	processed_transcript
CCDC23	chr1:43272722-43312093	124.631	186.319	0.402103	8.72439e-05	protein_coding
RP11-342M1.2,RP11-342M1.3,RP11-342M1.4	chr1:43272722-43312093	0.1298	0	-1.79769e+308	0	processed_transcript
SLC2A1	chr1:43391518-43424530	120.903	80.5838	-0.405693	0.00724334	protein_coding
EBNA1BP2	chr1:43629854-43727589	508.909	226.843	-0.808011	0	protein_coding
RP11-570P14.1	chr1:44584521-44600812	1510.71	499.428	-1.10687	0	pseudogene
EIF2B3	chr1:45316449-45452282	103.938	47.7843	-0.777095	1.18796e-05	protein_coding
ZSWIM5	chr1:45482070-45771881	9.06546	63.1214	1.94059	2.26286e-09	protein_coding
RP11-69J16.4	chr1:45482070-45771881	28.3877	19.8284	-0.35884	9.81277e-05	pseudogene
PRDX1	chr1:45965724-45988719	3009.04	591.153	-1.6273	0	protein_coding
GPBP1L1	chr1:46092975-46216322	693.259	256.661	-0.993649	0	protein_coding
RPS15AP10	chr1:46092975-46216322	22.3417	0	-1.79769e+308	0	pseudogene
RP11-767N6.2	chr1:46092975-46216322	11.3366	9.7759	-0.14812	0.000316902	pseudogene
RP11-735A5.1	chr1:46252658-46501896	16.0039	4.40286	-1.29058	0	pseudogene
PIK3R3,RP11-322N21.2	chr1:46505811-46651630	239.372	883.477	1.30585	0	protein_coding
KNCN	chr1:47004367-47069966	0	10.6558	1.79769e+308	0	protein_coding
MKNK1	chr1:47004367-47069966	20.6392	51.4688	0.913784	0.000552146	protein_coding
KIAA0494	chr1:47139707-47184736	200.438	86.903	-0.835712	2.35846e-08	protein_coding
STIL	chr1:47715810-47779819	77.4012	27.741	-1.02609	4.69319e-06	protein_coding
RP11-252A4.2	chr1:48761043-48937845	0	5.36026	1.79769e+308	0	pseudogene
BEND5	chr1:48998526-50489585	8.08853	106.439	2.57712	0	protein_coding
RP11-567C20.2	chr1:50569581-50669458	0	5.86442	1.79769e+308	0	processed_transcript
FAF1	chr1:50905149-51425935	112.306	63.5044	-0.570114	0.000639843	protein_coding
RP11-296A18.5	chr1:51701942-51739127	6.20893	2.97429	-0.735983	0	pseudogene
EPS15	chr1:51819934-52027301	252.853	178.559	-0.347888	0.000364524	protein_coding
GAPDHP51	chr1:52027537-52254141	2.38054	1.72101	-0.324415	1.83592e-09	pseudogene
NRD1,hsa-mir-761	chr1:52254862-52344477	682.8	508.591	-0.294557	1.86037e-06	protein_coding
RAB3B	chr1:52373627-52456436	147.693	37.128	-1.38077	5.44009e-14	protein_coding
TXNDC12	chr1:52485802-52556388	274.869	65.7347	-1.43067	0	protein_coding
KTI12	chr1:52485802-52556388	30.7067	13.005	-0.859149	0	protein_coding
RP4-800M22.1	chr1:52608045-52812357	187.934	62.3511	-1.10331	0	pseudogene
RP4-814E15.1	chr1:52608045-52812357	0	7.94864	1.79769e+308	0	pseudogene
ORC1L	chr1:52838500-52870131	96.8199	24.058	-1.39239	9.87227e-10	protein_coding
ZCCHC11	chr1:52888946-53018772	427.822	572.354	0.291049	3.12283e-05	protein_coding
C1orf163	chr1:53152507-53164038	253.993	79.3673	-1.16322	0	protein_coding
RP11-159C21.4	chr1:53192130-53293014	3451.54	1585.65	-0.777825	0	pseudogene
ECHDC2	chr1:53361894-53387446	71.2374	12.3436	-1.75288	1.54452e-08	protein_coding
RP11-334A14.2	chr1:53392947-53517282	635.285	77.5297	-2.10341	0	pseudogene
C1orf123	chr1:53662100-53686289	556.227	379.943	-0.381155	7.12812e-09	protein_coding
MAGOH	chr1:53692563-53708455	189.1	94.0707	-0.698229	1.08939e-08	protein_coding
TMEM48	chr1:54231132-54304533	189.59	56.1057	-1.21763	1.29385e-12	protein_coding
HSPB11	chr1:54387233-54433841	127.38	101.256	-0.229524	0.0114387	protein_coding
TMEM59	chr1:54497346-54519177	280.178	172.267	-0.48638	2.01343e-06	protein_coding
AL353898.2	chr1:54519259-54578192	0	25.3009	1.79769e+308	0	pseudogene
DHCR24,RP11-67L3.6	chr1:55314137-55354523	122.198	85.7633	-0.354051	0.0122266	protein_coding
USP24	chr1:55532031-55681039	179.136	133.418	-0.294659	0.0143199	protein_coding
RP11-243M12.1	chr1:57394882-59012474	0	5.43087	1.79769e+308	0	pseudogene
HNRNPA1L1	chr1:57394882-59012474	118.154	83.7393	-0.344283	1.85656e-10	pseudogene
RP11-393I23.2	chr1:57394882-59012474	52.5499	22.2263	-0.860486	0	pseudogene
RP4-592A1.2	chr1:59096512-59097202	989.155	528.919	-0.626015	0	pseudogene
MYSM1	chr1:59120410-59165764	560.961	268.418	-0.737105	2.22045e-16	protein_coding
RP11-436K8.1	chr1:61125302-61291256	0	3.12072	1.79769e+308	0	processed_transcript
RP4-537K17.2	chr1:62208148-62629592	2.10244	0	-1.79769e+308	0	processed_transcript
KANK4	chr1:62701836-62785085	2.93005	29.7444	2.31762	0.000175064	protein_coding
DOCK7	chr1:62920398-63153969	115.678	163.686	0.347145	0.00968384	protein_coding
RP4-597J3.1	chr1:64239692-64647181	34.8136	18.0435	-0.65722	0	pseudogene
CFLP3	chr1:64239692-64647181	150.829	92.9052	-0.484564	0	pseudogene
RP11-24J23.2	chr1:64239692-64647181	27.5699	20.6921	-0.286972	0.0136421	processed_transcript
RP11-182I10.3	chr1:65210777-65697819	0	0.844594	1.79769e+308	0	processed_transcript
RP11-182I10.4	chr1:65210777-65697819	14.2575	3.21862	-1.48833	0	pseudogene
RP5-1044H5.1	chr1:65713901-65881689	8.70148	11.8247	0.306698	0.0124402	processed_transcript
SERBP1	chr1:67873492-67896098	1836.17	566.909	-1.17524	0	protein_coding
AL157407.1	chr1:68167148-68698420	5.17286	0	-1.79769e+308	0	rRNA_pseudogene
DIRAS3	chr1:68167148-68698420	0	2.79948	1.79769e+308	0	protein_coding
RP4-609E1.3	chr1:68167148-68698420	0	8.66151	1.79769e+308	0	pseudogene
GPR177	chr1:68167148-68698420	32.1062	279.569	2.1642	0	protein_coding
RP11-518D3.3	chr1:68167148-68698420	16.3484	8.13882	-0.697485	0	pseudogene
DEPDC1	chr1:68939834-69004310	71.9775	27.4621	-0.963548	1.37857e-05	protein_coding
LRRC40	chr1:70610487-70671303	118.523	71.911	-0.499676	0.00082927	protein_coding
ZRANB2	chr1:71514537-71546980	633.026	439.158	-0.365651	5.66638e-09	protein_coding
NEGR1	chr1:71867529-72748417	7.51535	37.3291	1.60282	0	protein_coding
LRRC53	chr1:74663925-75010112	0	6.39472	1.79769e+308	0	protein_coding
C1orf173	chr1:75018087-75232362	0	10.4416	1.79769e+308	0	protein_coding
CRYZ	chr1:75018087-75232362	188.42	62.6387	-1.10129	0	protein_coding
SLC44A5	chr1:75667815-76076801	4.81149	18.5227	1.34799	0.00807158	protein_coding
RP4-682C21.2	chr1:76190035-76229364	93.298	59.9128	-0.442908	2.48168e-10	pseudogene
PIGK	chr1:77554674-77685115	164.445	96.2291	-0.535848	4.13879e-10	protein_coding
ZZZ3	chr1:78028100-78149104	166.607	120.85	-0.321085	0.00799339	protein_coding
RP11-181C21.4	chr1:78245308-78344106	249.763	105.892	-0.85809	0	pseudogene
FUBP1	chr1:78347032-78444794	2925.04	1864.53	-0.450297	0	protein_coding
RP11-170N11.1	chr1:83368865-83632498	0	1.32629	1.79769e+308	0	processed_transcript
RP11-475O6.1	chr1:84041458-84326706	0	2.95028	1.79769e+308	0	processed_transcript
TTLL7	chr1:84330710-84464833	38.8734	405.408	2.34458	0	protein_coding
RP4-552O12.2	chr1:84330710-84464833	1.16475	12.7773	2.39516	0	processed_transcript
LPAR3	chr1:85277284-85358896	38.232	6.57846	-1.75987	3.12494e-05	protein_coding
SYDE2	chr1:85623355-85667407	37.2954	4.78508	-2.05337	2.35843e-05	protein_coding
C1orf52	chr1:85715638-85725355	189.68	84.3987	-0.809787	1.77036e-09	protein_coding
BCL10	chr1:85731463-86043933	34.5442	22.4023	-0.433074	0.00283033	protein_coding
DDAH1	chr1:85731463-86043933	81.8772	34.067	-0.876891	3.92142e-07	protein_coding
AC092807.1	chr1:86118490-86174101	2.2109	1.2891	-0.539454	9.07959e-10	lincRNA
RP4-604K5.1	chr1:87246146-87380107	818.465	373.546	-0.784391	0	protein_coding
RP11-76N22.2	chr1:89003195-89301938	0.629968	0	-1.79769e+308	0	processed_transcript
CCBL2,RBMXL1	chr1:89401455-89458636	502.646	231.272	-0.77629	0	protein_coding
RP5-837D10.2	chr1:89569967-89570450	926.999	308.231	-1.1011	0	pseudogene
RP11-302M6.4	chr1:90457721-90494097	0	6.58684	1.79769e+308	0	processed_transcript
ZNF644	chr1:91380858-91487829	500.717	283.166	-0.570007	1.77636e-14	protein_coding
TGFBR3	chr1:92145899-92371559	5.88407	34.0856	1.75663	0.00016736	protein_coding
GLMN	chr1:92711958-92853730	157.461	75.5071	-0.734954	8.88178e-16	protein_coding
TMED5	chr1:93615298-93828149	55.0143	37.7175	-0.377468	2.35696e-05	protein_coding
DNTTIP2	chr1:94331838-94345474	1057.74	336.223	-1.14611	0	protein_coding
CNN3	chr1:95362506-95392834	657.369	379.794	-0.548617	4.44089e-15	protein_coding
RP11-57H12.5	chr1:95699710-95729610	5.74391	17.8556	1.13418	0	processed_transcript
RP11-122C9.1	chr1:97144429-97145176	4562.96	2380.56	-0.650635	0	pseudogene
DPYD	chr1:97543298-98386605	10.1125	61.0189	1.79741	0	protein_coding
RP11-490G2.1,hsa-mir-137	chr1:98453555-98515161	0	18.1454	1.79769e+308	0	processed_transcript
RP4-672J20.2	chr1:98453555-98515161	0	8.80982	1.79769e+308	0	pseudogene
RP4-714D9.2,SASS6	chr1:100503652-100598511	110.145	39.4671	-1.02633	6.25433e-12	processed_transcript
LRRC39	chr1:100598705-100643771	27.1522	44.8442	0.501735	1.44047e-06	protein_coding
DBT	chr1:100659735-100715390	175.281	55.931	-1.14227	2.0961e-13	protein_coding
AL445928.1	chr1:100731740-100758325	52.896	37.1125	-0.354374	5.82774e-06	lincRNA
RP5-837M10.4	chr1:100817289-100985833	2.60994	9.09717	1.24864	0	processed_transcript
EXTL2	chr1:101337942-101361554	101.854	65.1747	-0.446472	0.00874365	protein_coding
RP4-549L20.2	chr1:101361631-101447309	12.5053	5.43738	-0.832858	0	pseudogene
DPH5	chr1:101455178-101552821	224.778	129.512	-0.551337	1.01837e-08	protein_coding
RP11-556K13.1	chr1:102251891-102252775	608.515	256.537	-0.863749	0	pseudogene
COL11A1	chr1:103342022-103574052	76.3521	175.634	0.833046	1.20621e-08	protein_coding
CLCC1	chr1:109417971-109506111	34.3177	53.1547	0.437546	0.01547	protein_coding
WDR47	chr1:109512835-109584850	34.132	120.716	1.26321	0	protein_coding
TAF13	chr1:109605120-109618624	849.339	574.266	-0.391365	5.7776e-13	protein_coding
PSMA5	chr1:109944469-109969049	830.471	316.655	-0.964182	0	protein_coding
GSTM3	chr1:110198702-110318050	3.85022	57.765	2.70825	0	protein_coding
RP5-1074L1.1	chr1:110828996-110889299	0	2.94853	1.79769e+308	0	processed_transcript
KCNA2	chr1:111136201-111174096	0.783976	35.7821	3.82083	0.000819989	protein_coding
C1orf103	chr1:111486088-111506587	114.648	48.1097	-0.868381	3.44103e-07	protein_coding
DRAM2	chr1:111659954-111727724	127.263	63.8815	-0.689228	3.9968e-15	protein_coding
RP11-552M11.4,WDR77	chr1:111981259-112005395	563.55	268.41	-0.741742	0	processed_transcript
RP4-773A18.2	chr1:112025969-112259313	0	3.18935	1.79769e+308	0	pseudogene
C1orf183	chr1:112264685-112310199	38.7391	24.5202	-0.45735	0.0024893	protein_coding
RP4-773A18.5	chr1:112264685-112310199	0.734133	0.342798	-0.76155	9.92539e-13	processed_transcript
RP11-72M14.1	chr1:113066139-113214241	14.8222	0	-1.79769e+308	0	pseudogene
RP11-426L16.8	chr1:113362791-113420493	84.5578	1.03534	-4.4027	0	processed_transcript
SLC16A1	chr1:113454468-113544813	1397.14	151.559	-2.22121	0	protein_coding
PHTF1	chr1:114239452-114302111	54.4723	95.4785	0.561209	0.000940475	protein_coding
RP4-730K3.3	chr1:114239452-114302111	0	2.48942	1.79769e+308	0	pseudogene
RSBN1	chr1:114304454-114447741	36.3511	57.665	0.461425	0.00999761	protein_coding
BCL2L15	chr1:114304454-114447741	0	2.91544	1.79769e+308	0	protein_coding
SYT6	chr1:114631913-114696472	140.021	4.54369	-3.42805	6.55698e-13	protein_coding
TRIM33	chr1:114935398-115053781	535.962	304.267	-0.566157	1.51656e-13	protein_coding
BCAS2	chr1:115110177-115124260	358.774	219.038	-0.493449	1.01444e-08	protein_coding
DENND2C	chr1:115125468-115213043	50.2602	3.92238	-2.55051	1.19713e-06	protein_coding
NRAS	chr1:115247089-115259515	284.929	180.008	-0.45924	1.41106e-06	protein_coding
CSDE1	chr1:115259533-115300671	2737.22	1458.75	-0.629366	0	protein_coding
TSPAN2	chr1:115590631-115632121	32.9753	5.87674	-1.72476	0.000121846	protein_coding
NHLH2	chr1:116378997-116386538	8.46293	149.443	2.87122	6.66134e-16	protein_coding
C1orf203	chr1:116915289-116961197	61.1871	14.9325	-1.4104	0	protein_coding
SPAG17	chr1:118472346-118727846	11.3048	19.1629	0.527749	4.24778e-06	protein_coding
RP4-712E4.4	chr1:119573838-119869926	2.75637	1.17749	-0.85053	2.0326e-05	processed_transcript
RP4-610L12.1	chr1:119573838-119869926	12.9473	4.40094	-1.07907	4.44089e-16	pseudogene
AL512503.1	chr1:120390861-120612274	21437.4	12146.2	-0.568122	0	rRNA_pseudogene
BX571672.2	chr1:143118703-143275032	0	3.84729	1.79769e+308	0	processed_transcript
BX571672.6	chr1:143118703-143275032	4.70031	0	-1.79769e+308	0	pseudogene
BX284650.3	chr1:143647637-143745417	3.35079	7.46893	0.801555	2.12557e-05	processed_transcript
FAM72D	chr1:143896451-144094424	34.956	12.7988	-1.00474	2.1265e-05	protein_coding
RP11-289H16.1	chr1:143896451-144094424	1.60193	2.63976	0.499478	0.0224433	processed_transcript
BX248398.1	chr1:144145917-144811396	37.3138	63.6426	0.53392	5.9163e-06	processed_transcript
U1	chr1:144145917-144811396	15.3306	6.98751	-0.785726	0	snRNA
PPIAL4B	chr1:144145917-144811396	0.114746	0.043465	-0.970765	0.00727426	protein_coding
AL592284.1	chr1:144145917-144811396	42.8546	54.9759	0.249081	0.022477	processed_transcript
U1	chr1:144145917-144811396	17.3819	7.46232	-0.845565	0	snRNA
WI2-1896O14.1	chr1:144145917-144811396	4.67913	36.9322	2.06597	0	pseudogene
PDE4DIP	chr1:144833167-145076186	123.455	434.056	1.2573	0	protein_coding
RP11-458D21.2	chr1:145373053-145375554	70.7782	204.076	1.05894	1.64313e-14	processed_transcript
RP11-315I20.1	chr1:145477084-145516076	29.8278	13.0907	-0.823536	0	processed_transcript
GNRHR2	chr1:145477084-145516076	2.3563	25.4236	2.37859	0	protein_coding
RP4-565E6.1	chr1:146032542-146253110	9.08736	18.2051	0.694816	0.00024452	processed_transcript
RP11-325P15.3	chr1:146490894-146596107	0	0.376325	1.79769e+308	0	pseudogene
RP11-325P15.2	chr1:146490894-146596107	213.469	55.3446	-1.34991	0	pseudogene
PRKAB2	chr1:146626684-146644129	191.268	119.848	-0.467448	0.000366138	protein_coding
FMO5	chr1:146655884-146697230	1.83763	15.7629	2.14918	0	protein_coding
CCT8P1	chr1:146655884-146697230	299.245	97.7967	-1.11837	0	pseudogene
RP11-495P10.2	chr1:147835126-147931933	14.13	9.8625	-0.359562	0.0141788	processed_transcript
NBPF10	chr1:148250244-148356319	3.6416	16.6853	1.52211	0.00876229	protein_coding
SF3B4	chr1:149895208-149900236	154.514	59.8123	-0.949074	6.36228e-10	protein_coding
AL358073.1	chr1:150121372-150136916	3.53517	6.46145	0.603091	0.00424951	lincRNA
ANP32E	chr1:150190716-150208504	2147.26	1038.95	-0.725983	0	protein_coding
MCL1	chr1:150547031-150552066	396.242	237.484	-0.511926	4.73393e-10	protein_coding
ENSA	chr1:150565058-150602088	914.924	640.588	-0.356454	5.73319e-13	protein_coding
AL356356.4	chr1:150565058-150602088	30.1646	38.9662	0.256026	6.56362e-06	lincRNA
GOLPH3L	chr1:150618700-150669672	190.223	59.8377	-1.15656	6.25722e-13	protein_coding
ARNT	chr1:150782180-150849244	148.519	108.594	-0.313101	0.0131524	protein_coding
LASS2	chr1:150898766-150948010	173.546	79.2715	-0.783566	0	protein_coding
CDC42SE1,RP11-316M1.11	chr1:151020215-151042801	84.0985	134.233	0.467592	1.72369e-10	protein_coding
MRPL9,RP11-98D18.3	chr1:151732118-151743808	697.211	373.187	-0.625008	0	protein_coding
FLG2	chr1:152161826-152339163	0	0.188079	1.79769e+308	0	protein_coding
S100A13	chr1:153591262-153618782	1029.56	301.093	-1.22947	0	protein_coding
RP1-178F15.3	chr1:153591262-153618782	2.97604e-06	14.964	15.4306	0	processed_transcript
ILF2	chr1:153634511-153643524	1389.01	784.548	-0.571241	0	protein_coding
RP11-216N14.8,RP11-216N14.9	chr1:153700542-153746555	17.7253	4.53275	-1.36367	0	processed_transcript
RP11-216N14.7	chr1:153777200-153895451	14.0929	9.5792	-0.38608	9.54792e-15	pseudogene
SLC39A1	chr1:153931574-153950164	100.357	48.5203	-0.726754	1.1614e-07	protein_coding
JTB	chr1:153931574-153950164	75.5533	31.1887	-0.884784	0	protein_coding
RAB13	chr1:153954126-153958834	1564.11	526.962	-1.08795	0	protein_coding
TPM3	chr1:154127783-154167124	1396.43	627.843	-0.799386	0	protein_coding
C1orf43	chr1:154179195-154243986	412.377	278.794	-0.391466	0	protein_coding
ADAR	chr1:154554536-154600475	354.561	145.896	-0.887984	0	protein_coding
PYGO2,SHC1	chr1:154929501-154946959	190.578	105.582	-0.590573	1.15139e-06	protein_coding
THBS3	chr1:155165378-155183614	25.7967	99.2848	1.34775	2.42029e-14	protein_coding
RP11-263K19.6	chr1:155165378-155183614	1.01991e-08	0.111498	16.2072	0	processed_transcript
ASH1L,hsa-mir-555	chr1:155305058-155533735	196.45	143.311	-0.315395	0.00413277	protein_coding
GON4L	chr1:155715619-155829191	351.282	252.629	-0.329667	0.000170487	protein_coding
KIAA0907	chr1:155882833-155904191	180.548	118.829	-0.418316	0.00101531	protein_coding
SSR2	chr1:155978839-155990758	469.274	318.41	-0.387847	1.14993e-07	protein_coding
CCT3	chr1:156278751-156337637	1143.25	438.128	-0.959115	0	protein_coding
GPATCH4,RP11-284F21.5	chr1:156564278-156571302	1085.64	223.807	-1.57914	0	protein_coding
NES	chr1:156638554-156647199	167.094	339.678	0.709439	2.68119e-12	protein_coding
ISG20L2	chr1:156691682-156706752	97.6841	51.5832	-0.638542	0.000222473	protein_coding
HDGF	chr1:156711898-156770609	285.736	179.304	-0.465986	1.20282e-07	protein_coding
RP11-110J1.2	chr1:157029022-157030554	151.254	93.3082	-0.483051	0.000242991	pseudogene
RP11-520H16.4	chr1:159032273-159116886	0	3.13134	1.79769e+308	0	pseudogene
CTA-134P22.2	chr1:159141398-159176290	0.51698	2.54259	1.59294	1.09164e-06	processed_transcript
RP11-536C5.7	chr1:160171988-160185166	0	4.02214	1.79769e+308	0	processed_transcript
RP11-179G5.1	chr1:160185504-160254944	18.8172	8.66752	-0.775188	0	pseudogene
F11R,TSTD1	chr1:160965000-161008780	1178.93	378.161	-1.13704	0	protein_coding
RP11-297K8.2	chr1:161122565-161129139	0.0361597	0.0105502	-1.2318	0	processed_transcript
ADAMTS4	chr1:161159537-161184185	6.43924	2.45361	-0.964852	3.55271e-14	protein_coding
RP11-565P22.2	chr1:162039565-162356608	0	1.84331	1.79769e+308	0	processed_transcript
RGS5	chr1:163080910-163187426	66.3166	10.5033	-1.84275	1.7709e-07	protein_coding
AL391001.2	chr1:164524820-164821067	21.7554	29.3047	0.297886	0	scRNA_pseudogene
RP11-506O24.1	chr1:164524820-164821067	4.51078	7.71903	0.537218	0	processed_transcript
AL356441.1	chr1:165600097-165631033	1.22201	0.108619	-2.4204	0	lincRNA
ALDH9A1,Y_RNA	chr1:165631452-165679205	792.315	286.782	-1.01624	0	protein_coding
FAM78B	chr1:166026673-166135618	2.6538	12.6313	1.56019	0.0214314	protein_coding
RP11-7G12.2	chr1:166244865-166246834	169.057	121.5	-0.330322	0.00548093	pseudogene
TADA1	chr1:166825746-166845564	113.646	78.8537	-0.365493	0.0123236	protein_coding
RP4-782G3.1	chr1:166864947-166877317	0	3.84736	1.79769e+308	0	processed_transcript
ILDR2	chr1:166887995-166944561	0	72.4133	1.79769e+308	0	protein_coding
BRP44	chr1:167885966-168045081	110.34	74.2209	-0.396517	1.96668e-10	protein_coding
RP4-702J19.1	chr1:167885966-168045081	712.88	130.764	-1.69592	0	pseudogene
AL033532.1,GPR161	chr1:168048780-168122090	15.8768	70.4025	1.48937	8.39165e-08	protein_coding
NME7	chr1:169074934-169337205	182.199	225.918	0.21507	6.23105e-05	protein_coding
C1orf114	chr1:169337207-169396712	87.8236	115.584	0.274666	0.00495782	protein_coding
SLC19A2	chr1:169433146-169455241	42.268	19.5007	-0.773583	0.00475964	protein_coding
C1orf156	chr1:169631244-169863408	119.026	77.278	-0.431929	1.06278e-05	protein_coding
KIFAP3	chr1:169890466-170054349	20.1016	141.273	1.9499	0	protein_coding
PIGC	chr1:171810620-172437971	72.9095	113.029	0.43843	0.000431745	protein_coding
RP11-296O14.3	chr1:173204198-173446294	7.70611	1.54966	-1.60398	1.54605e-10	processed_transcript
CENPL	chr1:173768687-173827684	109.534	65.4675	-0.514686	2.89595e-06	protein_coding
RP11-64I24.2	chr1:174084437-174964445	7.3366	3.08746	-0.865527	0	pseudogene
RP1-102G20.4	chr1:174084437-174964445	22.4237	0	-1.79769e+308	0	pseudogene
MRPS14	chr1:174968299-174992561	71.2139	92.8528	0.265328	0.0017538	protein_coding
RFWD2	chr1:175913966-176176629	219.566	147.267	-0.399403	0.000163783	protein_coding
RP11-492I21.1	chr1:175913966-176176629	8.00349	5.94398	-0.297499	6.57234e-07	processed_transcript
ASTN1	chr1:176826437-177134024	4.25997	16.3036	1.34212	0.0137113	protein_coding
AL160281.1	chr1:178063275-178447985	7.7321	5.10834	-0.414506	0	lincRNA
RP4-765C7.1	chr1:178063275-178447985	4.98126	7.28941	0.38074	2.48825e-05	processed_transcript
RP11-18E13.1	chr1:178694299-178889238	40.1483	10.1301	-1.37707	0	pseudogene
ANGPTL1	chr1:178694299-178889238	10.382	8.22165	-0.233301	0.000177902	protein_coding
ABL2	chr1:179068461-179198819	91.4841	62.6856	-0.378033	0.01994	protein_coding
TOR1AIP2	chr1:179809101-179846938	165.788	104.5	-0.461521	0.000367743	protein_coding
RP11-52I18.1	chr1:179923872-180084015	22.3875	24.699	0.0982577	1.0682e-08	pseudogene
RP11-46A10.5,STX6	chr1:180882289-180992047	145.546	78.5859	-0.616299	9.50183e-06	processed_transcript
RP11-46A10.4	chr1:180882289-180992047	1.2329	1.7183	0.331971	2.08092e-08	processed_transcript
GLUL	chr1:182350838-182361341	636.208	410.399	-0.438394	7.60113e-10	protein_coding
AL355999.1	chr1:182806324-182856886	28.4449	10.0945	-1.03598	0	lincRNA
NMNAT2	chr1:183217371-183387737	116.12	261.521	0.811893	1.64641e-09	protein_coding
APOBEC4	chr1:183605207-183897666	0.881838	4.98958	1.7331	1.79408e-05	protein_coding
GLT25D2	chr1:183898987-184006863	6.20514	36.5304	1.77277	4.763e-05	protein_coding
FAM129A	chr1:184759857-184943682	27.2736	2.42175	-2.42143	0.000469619	protein_coding
FTHL25	chr1:185014495-185071740	11.9206	4.88645	-0.891801	0	pseudogene
C1orf25	chr1:185087219-185126204	83.4579	37.9102	-0.789123	0.000251721	protein_coding
RP4-635A23.2	chr1:185126211-185260897	22.0187	8.76736	-0.920856	4.27214e-13	pseudogene
IVNS1ABP	chr1:185265519-185286461	906.638	486.943	-0.621597	0	protein_coding
FAM5C	chr1:190066791-190446759	0	6.21149	1.79769e+308	0	protein_coding
RP11-142L4.3	chr1:192215848-192216617	456.451	130.321	-1.25348	0	pseudogene
UCHL5	chr1:192984888-193060907	373.554	226.229	-0.501516	0	protein_coding
B3GALT2	chr1:193090918-193223031	5.60261	33.4913	1.78805	0	protein_coding
ASPM	chr1:197053257-197115824	178.895	93.2828	-0.651161	3.49727e-07	protein_coding
RP11-32D17.4	chr1:197053257-197115824	21.0552	8.03761	-0.963017	0	pseudogene
ZBTB41	chr1:197127571-197169672	30.074	62.731	0.735195	0.000947451	protein_coding
DENND1B	chr1:197473877-197744826	8.83403	23.3463	0.971828	0.00581513	protein_coding
RP11-31E23.1	chr1:198776621-198906558	2.59427	19.6609	2.02533	0.00216946	processed_transcript
C1orf98	chr1:200311671-200343482	2.91399	0	-1.79769e+308	0	protein_coding
ZNF281	chr1:200375826-200379184	321.384	95.3618	-1.21496	0	protein_coding
KIF14	chr1:200520627-200589862	98.9818	47.2777	-0.738896	2.92113e-05	protein_coding
RP11-90L20.3	chr1:201592410-201853422	3.60877	7.43293	0.722554	0	processed_transcript
RP11-90L20.2	chr1:201592410-201853422	3.69134	12.9351	1.25395	0	processed_transcript
UBE2T	chr1:202300784-202311108	156.973	74.4378	-0.746108	1.16486e-07	protein_coding
SYT2	chr1:202559723-202679545	55.6018	97.8788	0.565514	0.000726277	protein_coding
KDM5B	chr1:202696525-202778598	796.662	442.345	-0.588339	0	protein_coding
RP11-480I12.2	chr1:202696525-202778598	1275.42	199.457	-1.85543	0	pseudogene
KLHL12	chr1:202860227-202936408	100.706	54.978	-0.605276	8.9644e-09	protein_coding
ADIPOR1	chr1:202860227-202936408	241.597	127.388	-0.640034	7.99361e-15	protein_coding
CYB5R1	chr1:202860227-202936408	7.04581	13.3264	0.637316	0	protein_coding
RP11-90O23.1	chr1:203595688-203713209	55.8085	35.8951	-0.441326	0	pseudogene
RP11-397P13.6	chr1:203764781-203823252	134.948	190.137	0.342855	0	pseudogene
RP11-397P13.7	chr1:203764781-203823252	70.0513	32.9524	-0.754163	0	pseudogene
PLEKHA6	chr1:204190348-204329044	0	9.30213	1.79769e+308	0	protein_coding
PPP1R15B	chr1:204346977-204463852	103.971	69.4169	-0.40398	0.00293777	protein_coding
PIK3C2B	chr1:204346977-204463852	15.9123	84.8024	1.67323	0	protein_coding
KLHDC8A	chr1:205305219-205326166	26.6734	59.9056	0.809103	2.48123e-07	protein_coding
ELK4	chr1:205577070-205601090	306.362	191.399	-0.47041	9.47081e-06	protein_coding
NUCKS1	chr1:205681946-205719404	4170.65	1955.03	-0.757664	0	protein_coding
SLC41A1	chr1:205758220-205782876	70.2903	26.6514	-0.969791	5.34523e-05	protein_coding
RP11-421E17.1	chr1:206515186-206637783	1.14302	2.61409	0.827242	2.22045e-16	processed_transcript
LGTN	chr1:206680878-206785904	43.3328	4.95413	-2.16869	0	protein_coding
RP11-343H5.4	chr1:206858288-206907628	175.209	127.709	-0.316226	0.0001227	pseudogene
PLXNA2	chr1:208195586-208417665	1.30127	76.6131	4.07543	4.12207e-06	protein_coding
KCNH1	chr1:210856554-211307457	0	8.87207	1.79769e+308	0	protein_coding
RP11-434N15.1	chr1:210856554-211307457	61.9129	15.6671	-1.37416	5.6972e-08	pseudogene
AL590101.1	chr1:211499956-211548288	10.0555	3.58465	-1.03146	1.48389e-10	lincRNA
SLC30A1	chr1:211744909-211752065	38.946	9.03042	-1.46158	7.58191e-05	protein_coding
RP11-565J7.3	chr1:212208918-212280742	216.122	107.68	-0.696683	0	pseudogene
RP11-384C4.3	chr1:212458878-212535200	29.4614	12.0214	-0.896389	0	pseudogene
NSL1	chr1:212899494-212965124	86.1015	48.2226	-0.5797	0.0029817	protein_coding
ANGEL2	chr1:213165523-213189168	139.272	92.2726	-0.411681	0.00298849	protein_coding
RP11-478J18.1	chr1:213992977-214214596	0	0.755062	1.79769e+308	0	processed_transcript
PTPN14,RP11-176D17.3	chr1:214517514-214725792	224.245	19.8994	-2.42205	0	protein_coding
RP11-365D23.4	chr1:214517514-214725792	146.085	91.7948	-0.464635	6.12191e-09	pseudogene
RP11-135J2.4	chr1:219259943-219386207	0	0.404939	1.79769e+308	0	processed_transcript
RP11-135J2.2	chr1:219259943-219386207	6.75096	1.70195	-1.37791	0	pseudogene
SLC30A10	chr1:219858768-220131989	0	2.50614	1.79769e+308	0	protein_coding
EPRS	chr1:220141942-220220000	597.497	272.359	-0.785627	0	protein_coding
RP11-544K18.2	chr1:220267443-220321380	49.2137	25.4968	-0.657618	0	pseudogene
AURKAPS1,RAB3GAP2	chr1:220321634-220445796	311.705	189.396	-0.498219	0	pseudogene
RP11-322F10.2	chr1:220701567-220837803	3.57802	9.89694	1.01742	0	processed_transcript
RP11-378J18.6	chr1:222791427-222908538	16.4144	6.70525	-0.895269	0	pseudogene
AIDA	chr1:222791427-222908538	150.363	52.8456	-1.04568	0	protein_coding
TP53BP2	chr1:223967595-224033674	136.659	90.6685	-0.410279	0.0038333	protein_coding
NVL	chr1:224407314-224518089	265.222	157.995	-0.518001	3.50725e-06	protein_coding
LBR	chr1:225589203-225616519	290.254	494.104	0.531989	1.51896e-07	protein_coding
ENAH	chr1:225677501-225840844	1248.01	453.961	-1.01129	0	protein_coding
C1orf55	chr1:226170402-226187066	122.225	64.3817	-0.641034	8.48512e-05	protein_coding
LIN9	chr1:226418857-226497570	63.692	31.8269	-0.693747	0.00166661	protein_coding
PARP1	chr1:226548391-226595776	737.948	301.302	-0.895759	0	protein_coding
RP4-566D2.1	chr1:227751235-227847594	16.0619	39.0866	0.889328	0	pseudogene
C1orf145	chr1:228391203-228566575	0	3.33685	1.79769e+308	0	protein_coding
NUP133	chr1:229577043-229644088	92.8584	56.6324	-0.494494	0.00345903	protein_coding
TAF5L	chr1:229728867-229761794	89.0137	46.2733	-0.654226	0.000962777	protein_coding
RP5-956O18.2	chr1:230193736-230417870	4.02388	0	-1.79769e+308	0	processed_transcript
RP5-956O18.3	chr1:230193736-230417870	0.0676329	0.0411089	-0.497869	0.000153869	processed_transcript
C1orf198	chr1:230972864-231005335	50.9374	103.833	0.712184	3.15158e-05	protein_coding
TTC13	chr1:231041988-231114621	32.3668	85.9822	0.977008	2.579e-05	protein_coding
FAM89A,hsa-mir-1182	chr1:231154703-231175992	50.9574	147.621	1.06366	7.28306e-14	protein_coding
EGLN1	chr1:231499496-231560790	69.589	133.556	0.651913	1.4123e-05	protein_coding
RP11-295G20.2	chr1:231658133-231702270	160.28	22.4671	-1.96487	0	processed_transcript
RP5-865N13.1	chr1:232295836-232321389	21.6249	0	-1.79769e+308	0	processed_transcript
SIPA1L2	chr1:232533710-232697304	21.8382	70.2391	1.16824	1.32412e-05	protein_coding
PCNXL2,RP5-862P8.3	chr1:233119880-233431473	281.847	112.926	-0.914631	2.9976e-13	protein_coding
RP5-862P8.1	chr1:233119880-233431473	20.5528	4.44093	-1.53213	0	pseudogene
RP11-577O19.1	chr1:234040678-234460262	0	9.77111	1.79769e+308	0	pseudogene
TOMM20	chr1:235272650-235292251	645.537	326.351	-0.682111	0	protein_coding
ARID4B,RBM34	chr1:235294948-235507840	1711.89	1029.61	-0.508416	0	protein_coding
B3GALNT2	chr1:235613237-235667781	215.602	119.878	-0.58696	7.42711e-07	protein_coding
GNG4	chr1:235710986-235814054	12.8872	35.1665	1.00386	0.00244269	protein_coding
LYST	chr1:235824340-236046940	1.44653	32.7804	3.12066	1.10838e-05	protein_coding
NID1	chr1:236139129-236228481	95.1617	25.6843	-1.3097	3.88414e-09	protein_coding
HEATR1,RP11-385F5.4	chr1:236681299-236767804	233.468	96.5706	-0.882772	0	protein_coding
RP11-343J24.1	chr1:239549864-240080255	7.53342	0	-1.79769e+308	0	processed_transcript
RP11-177F11.1	chr1:240177647-240638483	0	10.3632	1.79769e+308	0	processed_transcript
GREM2	chr1:240652872-240775449	1.68945	64.6654	3.64483	2.91388e-06	protein_coding
FH	chr1:241660902-241683061	315.44	138.51	-0.823024	1.52856e-12	protein_coding
PLD5	chr1:242251688-242687998	17.1055	3.33844	-1.6339	0.0063399	protein_coding
CEP170	chr1:243287729-243418708	531.564	1064.82	0.694738	0	protein_coding
RP11-156F12.1	chr1:243419319-244013430	56.6646	29.5012	-0.652719	0	pseudogene
AKT3	chr1:243419319-244013430	146.379	328.716	0.808993	0	protein_coding
RP11-370K11.2	chr1:243419319-244013430	8.71212	16.1893	0.619638	0	pseudogene
RP11-351N5.1	chr1:243419319-244013430	0	4.11107	1.79769e+308	0	processed_transcript
ADSS,RP11-518L10.2	chr1:244515936-244615436	447.312	221.643	-0.702188	2.22045e-16	protein_coding
RP11-173A6.2	chr1:244816236-244872335	52.7818	18.1635	-1.06675	0	pseudogene
HNRNPU,NCRNA00201	chr1:244993315-245027844	6606.61	3996.36	-0.502686	0	protein_coding
TFB2M	chr1:246703861-246729626	77.6577	27.5102	-1.03776	2.90719e-06	protein_coding
AL646019.1	chr1:246729745-246831886	1.46654	0.235429	-1.82926	0	lincRNA
ZNF670,ZNF695	chr1:247108848-247242113	183.526	33.0548	-1.71419	0	protein_coding
ZNF124	chr1:247285276-247335310	155.135	230.323	0.395191	0.000162591	protein_coding
OR14A2,OR6F1,RP11-634B7.5	chr1:247670393-247910364	4.763	0	-1.79769e+308	0	protein_coding
RP11-490E15.2	chr10:320129-735683	0	5.20388	1.79769e+308	0	processed_transcript
RP11-809C18.3	chr10:320129-735683	0	2.50021	1.79769e+308	0	processed_transcript
C10orf108,RP11-809C18.1	chr10:320129-735683	5.26086	15.3869	1.07322	1.11022e-15	protein_coding
GTPBP4	chr10:1034337-1095110	360.214	114.736	-1.14407	0	protein_coding
C10orf110	chr10:1034337-1095110	71.8914	131.932	0.607131	0	processed_transcript
WDR37	chr10:1095477-1178237	29.3546	65.485	0.802373	0.000315205	protein_coding
PFKP	chr10:3109711-3179904	120.652	34.1244	-1.2629	9.24498e-11	protein_coding
AKR1C1	chr10:5000043-5022159	1.7804	45.7534	3.24643	3.82684e-05	protein_coding
AL713867.1	chr10:5000043-5022159	0	2.54137	1.79769e+308	0	lincRNA
NET1	chr10:5454513-5500426	280.442	97.2606	-1.05897	0	protein_coding
C10orf18	chr10:5726800-5806943	183.026	112.111	-0.490141	0.000228501	protein_coding
RBM17	chr10:6130948-6159420	615.721	417.444	-0.388644	8.84921e-10	protein_coding
ATP5C1	chr10:7830091-7849778	547.401	318.6	-0.541246	3.01781e-07	protein_coding
CELF2	chr10:11047258-11378666	69.9804	112.698	0.476499	0.0016165	protein_coding
RP11-397O4.1	chr10:11047258-11378666	0	13.0295	1.79769e+308	0	processed_transcript
DHTKD1	chr10:12110970-12165224	105.439	27.7622	-1.33446	8.96003e-10	protein_coding
SEC61A2	chr10:12171635-12292588	483.01	609.745	0.233004	5.41864e-08	protein_coding
CDC123	chr10:12171635-12292588	990.538	369.735	-0.985461	0	protein_coding
OPTN	chr10:12938626-13180291	31.9522	58.3153	0.601622	0.00545662	protein_coding
MCM10	chr10:13203553-13253104	902.691	333.057	-0.997066	0	protein_coding
PRPF18,RP11-295P9.3	chr10:13628926-14504141	85.1992	138.516	0.485991	7.90219e-11	protein_coding
AL157392.1	chr10:13628926-14504141	0	1.66711	1.79769e+308	0	lincRNA
RP11-142M10.2	chr10:13628926-14504141	0	17.828	1.79769e+308	0	processed_transcript
RP11-397C18.2	chr10:13628926-14504141	0	5.06365	1.79769e+308	0	processed_transcript
HSPA14	chr10:14861248-14913740	172.09	82.4824	-0.735432	2.60214e-08	protein_coding
SUV39H2	chr10:14920818-14996431	288.41	165.422	-0.555882	7.75824e-13	protein_coding
RP11-455B2.7,RPP38	chr10:15132912-15210695	123.735	51.5004	-0.876554	0	processed_transcript
RP11-25G10.2	chr10:15253641-15413097	9.55449	13.3098	0.331488	0.000178787	processed_transcript
VIM	chr10:17270257-17279592	246.119	1751.1	1.96219	0	protein_coding
RP11-414K1.3	chr10:17360693-17496386	1.68644	0	-1.79769e+308	0	processed_transcript
STAM	chr10:17686123-17757913	286.504	197.336	-0.372848	0.000481991	protein_coding
ARL5B	chr10:18948333-18970568	167.322	103.246	-0.482812	0.00011436	protein_coding
PLXDC2	chr10:20105167-20569286	77.9345	15.2229	-1.63307	2.30336e-09	protein_coding
EIF4BP2	chr10:21068901-21463977	9.17175	5.00687	-0.605318	0	pseudogene
RP11-165O3.2	chr10:21068901-21463977	4.83725	2.72301	-0.574608	0	pseudogene
AL358780.3	chr10:21802406-21814611	4.93595	41.7492	2.13513	0	lincRNA
MLLT10	chr10:21823093-22032559	554.041	700.355	0.234349	0.000101083	protein_coding
RP11-108B14.4	chr10:22386450-22743153	9.13664	7.13482	-0.247306	2.32003e-06	pseudogene
BMI1,COMMD3	chr10:22386450-22743153	91.7895	172.683	0.631959	8.63029e-07	protein_coding
SPAG6	chr10:22386450-22743153	0	19.6936	1.79769e+308	0	protein_coding
ARMC3	chr10:23216952-23326518	1.30928	16.9557	2.56113	0.00555151	protein_coding
MSRB2	chr10:23384434-23410942	19.3797	40.9428	0.747949	0.013987	protein_coding
RP11-215C7.2	chr10:23425852-23426590	462.027	349.683	-0.278596	8.498e-05	pseudogene
KIAA1217	chr10:23983674-24836772	86.1013	27.4301	-1.14389	9.18906e-08	protein_coding
RP11-183E9.2	chr10:23983674-24836772	4.47686	0	-1.79769e+308	0	pseudogene
THNSL1	chr10:25305586-25315593	48.3048	23.8357	-0.706349	0.00477431	protein_coding
MYO3A	chr10:26223195-26501456	20.8999	7.2263	-1.06202	0.0152917	protein_coding
GAD2	chr10:26505235-26593487	0	4.58702	1.79769e+308	0	protein_coding
PDSS1	chr10:26986587-27149959	51.1002	70.9894	0.328743	1.46901e-06	protein_coding
RP13-16H11.6	chr10:26986587-27149959	0	1.55963	1.79769e+308	0	pseudogene
MASTL	chr10:27399382-27475848	311.991	103.051	-1.10775	0	protein_coding
WAC	chr10:28821421-28911862	679.312	403.877	-0.51997	3.86358e-14	protein_coding
RP11-534G20.3	chr10:29698330-30543666	10.8092	60.0238	1.71435	0	processed_transcript
RP11-192N10.2	chr10:29698330-30543666	470.456	118.288	-1.38058	0	pseudogene
ZEB1	chr10:31596657-31818742	14.1953	469.661	3.4991	0	protein_coding
RP11-192P3.3	chr10:31596657-31818742	42.0183	29.0604	-0.36873	0	pseudogene
RP11-167O6.2	chr10:32094364-32217770	10.291	4.46473	-0.835059	0	pseudogene
RP11-135A24.2	chr10:32555216-32667726	0	17.097	1.79769e+308	0	processed_transcript
C10orf68,CCDC7	chr10:32735040-33171802	17.1935	49.3868	1.05515	1.1302e-05	protein_coding
CREM	chr10:35386933-35501886	64.0137	35.1837	-0.598513	0.00460732	protein_coding
ZNF33A	chr10:38299577-38356282	194.126	114.89	-0.524528	1.1771e-05	protein_coding
BMS1	chr10:43278248-43326856	435.109	146.428	-1.08906	0	protein_coding
CSGALNACT2	chr10:43633933-43680756	13.4485	38.3092	1.04682	0.00118283	protein_coding
FAM35B,RP11-38L15.6	chr10:46897640-46971400	187.252	128.913	-0.373319	0.00052963	protein_coding
FAM21B	chr10:47894022-47949417	41.7716	21.4706	-0.66553	0.0178806	protein_coding
MAPK8	chr10:49514722-49647403	123.726	190.807	0.433188	0.00063489	protein_coding
AC016399.1	chr10:49654076-49864310	0	0.261975	1.79769e+308	0	lincRNA
RP11-526K21.2	chr10:51026432-51130715	40.3166	20.2084	-0.690664	0	pseudogene
RP11-592B15.6	chr10:51253145-51371324	27.5619	16.2029	-0.531246	0	pseudogene
TIMM23B	chr10:51371389-51893269	626.008	308.814	-0.706625	0	protein_coding
AL442003.2	chr10:51371389-51893269	8.49047	5.21383	-0.48763	8.43769e-15	lincRNA
AL450342.2	chr10:51371389-51893269	46.9812	137.476	1.0737	0	protein_coding
RP11-481A12.5	chr10:51371389-51893269	249.099	136.655	-0.600387	0	pseudogene
RP11-324H6.6	chr10:51371389-51893269	16.0134	11.9995	-0.288557	0	processed_transcript
FAM21A	chr10:51371389-51893269	60.9323	38.9104	-0.448501	0	protein_coding
ASAH2B	chr10:52499077-52645435	83.6804	51.0366	-0.494462	0.006673	protein_coding
PRKG1	chr10:52751117-54073888	53.366	30.6694	-0.553906	0.000944632	protein_coding
RP11-539E19.2	chr10:52751117-54073888	8.50662	0	-1.79769e+308	0	processed_transcript
RP11-539E19.1	chr10:52751117-54073888	13.6673	5.89772	-0.840442	0	pseudogene
RP11-257I14.1	chr10:55562530-57387702	0	0.752658	1.79769e+308	0	processed_transcript
RP11-100A13.1	chr10:55562530-57387702	0	8.4632	1.79769e+308	0	pseudogene
CISD1	chr10:60028817-60049346	424.569	156.786	-0.996192	0	protein_coding
TFAM	chr10:60144781-60158981	592.622	251.68	-0.856399	0	protein_coding
BICC1	chr10:60272899-60591195	3.26442	10.3676	1.15561	0.00403117	protein_coding
RP11-79I23.2	chr10:60272899-60591195	48.7815	25.1126	-0.663982	0.00010775	pseudogene
PHYHIPL	chr10:60936349-61122939	1.61279	158.571	4.58824	0	protein_coding
RP11-443O13.3	chr10:60936349-61122939	0	19.6653	1.79769e+308	0	processed_transcript
RP11-388P9.2	chr10:61788158-62493248	3.91409	6.19535	0.459217	0	processed_transcript
ARL4P	chr10:61788158-62493248	12.518	0	-1.79769e+308	0	pseudogene
CDK1	chr10:62538088-62554610	208.477	117.891	-0.570067	9.02468e-07	protein_coding
ARID5B	chr10:63661058-63856703	2.39134	23.0079	2.26399	0.000134092	protein_coding
NRBF2	chr10:64893049-64914783	161.928	50.1745	-1.17165	7.23865e-13	protein_coding
RP11-444I9.2	chr10:64926980-65225722	288.915	127.728	-0.816231	0	pseudogene
RP11-351O1.2	chr10:64926980-65225722	0	5.94019	1.79769e+308	0	pseudogene
RP11-222A11.1	chr10:67345445-67441220	4.80634	0	-1.79769e+308	0	processed_transcript
RP11-344A5.1	chr10:67679718-69455927	4.57323	0	-1.79769e+308	0	processed_transcript
SIRT1	chr10:69644426-69678147	272.176	81.4496	-1.20646	0	protein_coding
HNRNPH3	chr10:70042416-70167051	9041.18	4759.44	-0.641659	0	protein_coding
RP11-9E13.4	chr10:70173820-70231879	10.0174	0	-1.79769e+308	0	pseudogene
RP11-524O24.2	chr10:70242520-70287231	11.6655	9.00399	-0.258966	0.0120064	pseudogene
TET1	chr10:70320412-70454239	240.124	95.1565	-0.925634	6.66134e-16	protein_coding
RP11-119F7.2	chr10:70320412-70454239	803.815	328.417	-0.895085	0	pseudogene
RP11-119F7.3	chr10:70320412-70454239	30.1926	35.4592	0.160785	1.15007e-07	pseudogene
CCAR1,SNORD98	chr10:70480970-70552134	700.834	350.906	-0.691753	0	protein_coding
DDX50	chr10:70661033-70706603	197.862	104.091	-0.642308	9.99801e-07	protein_coding
DDX21	chr10:70715883-70744829	393.327	78.9401	-1.60595	0	protein_coding
KIAA1279	chr10:70748486-70776738	181.326	119.585	-0.416274	0.000410215	protein_coding
VPS26A	chr10:70883267-70932617	493.678	404.788	-0.198521	0.00955954	protein_coding
SUPV3L1	chr10:70939987-70968855	296.128	124.676	-0.865077	1.38112e-13	protein_coding
HK1	chr10:71029755-71161638	96.3629	27.5239	-1.25307	6.71527e-09	protein_coding
C10orf35	chr10:71390006-71393352	238.19	298.283	0.224976	0.0096244	protein_coding
H2AFY2	chr10:71812551-71892690	23.19	88.0494	1.33418	0	protein_coding
RP11-367H5.5	chr10:71909959-71930279	1130.5	1253.6	0.10336	2.37684e-05	pseudogene
RP11-367H5.7	chr10:71962586-71993183	5.99007	3.56953	-0.517669	0	processed_transcript
EIF4EBP2	chr10:72164134-72188374	389.382	266.661	-0.378582	1.90933e-06	protein_coding
RP11-432J9.4	chr10:72575716-72640930	4.9437	2.68623	-0.609975	0	processed_transcript
RP11-570G20.1	chr10:73856277-73995472	4.78061	0	-1.79769e+308	0	pseudogene
ANAPC16	chr10:73856277-73995472	217.554	138.136	-0.454209	9.72083e-10	protein_coding
CCDC109A	chr10:74451888-74647452	104.314	19.7792	-1.66277	2.27574e-12	protein_coding
AL731563.2	chr10:74766974-74856732	3.8975	8.03136	0.723018	0.00524635	lincRNA
NUDT13	chr10:74870216-74927853	29.4268	17.7021	-0.508225	2.12601e-05	protein_coding
RP11-537A6.9	chr10:75135202-75173834	5.50648	1.74978	-1.14643	0	processed_transcript
VCL	chr10:75757871-75879918	895.2	102.533	-2.16686	0	protein_coding
RP11-417O11.6	chr10:75757871-75879918	19.8842	4.55759	-1.47313	0	processed_transcript
VDAC2	chr10:76969911-76991206	709.279	285.238	-0.910925	0	protein_coding
AC010997.1,C10orf41	chr10:77157587-77168740	0	17.9487	1.79769e+308	0	protein_coding
C10orf11	chr10:77190328-78318978	0	6.43472	1.79769e+308	0	protein_coding
AL731556.1	chr10:78629359-79398353	1.66037	0.413871	-1.38924	7.36554e-07	lincRNA
RP13-39P12.3	chr10:79542623-79686378	0.00216742	0.00260458	0.183733	3.67987e-05	processed_transcript
AL391421.3	chr10:79542623-79686378	2.81811	6.8506	0.888268	0	protein_coding
RPS24	chr10:79793517-79816570	5134.53	1972.56	-0.956656	0	protein_coding
ZMIZ1	chr10:80703084-81076285	56.4944	113.392	0.696713	5.66358e-05	protein_coding
C10orf57	chr10:82167584-82192753	188.852	266.937	0.346052	0.000303104	protein_coding
RP11-122F14.3	chr10:86088341-86278276	25.1878	19.4802	-0.256958	3.7668e-05	pseudogene
RPS3AP5	chr10:86320198-86321019	760.093	363.021	-0.73898	0	pseudogene
BMPR1A	chr10:88516395-88684945	303.496	126.682	-0.873692	2.22045e-16	protein_coding
SNCG	chr10:88695296-88951220	0	14.9893	1.79769e+308	0	protein_coding
AGAP11,BMS1P3,C10orf116	chr10:88695296-88951220	1.97171	0.949406	-0.730821	4.77405e-11	processed_transcript
FAM22A	chr10:88963609-89102369	24.1666	4.56784	-1.66593	0	protein_coding
PAPSS2	chr10:89367741-89507462	40.5536	1.0196	-3.68321	0.00024121	protein_coding
CFLP1	chr10:89511268-89605369	0	7.69746	1.79769e+308	0	processed_transcript
RP11-380G5.2	chr10:89622869-89731687	17.9136	15.5682	-0.140332	0.000303864	processed_transcript
RP11-380G5.3	chr10:89622869-89731687	49.3325	26.2713	-0.630108	0	pseudogene
RP11-399O19.5	chr10:90639490-90775542	0.428776	1.96692	1.52329	4.29834e-12	processed_transcript
FAS	chr10:90639490-90775542	10.6404	40.3371	1.33261	2.12134e-07	protein_coding
RP11-149I23.3	chr10:90973325-91174314	0	5.81725	1.79769e+308	0	processed_transcript
IFIT2	chr10:90973325-91174314	0.224564	1.95322	2.16308	0	protein_coding
IFIT6P	chr10:90973325-91174314	0	1.73115	1.79769e+308	0	pseudogene
IFIT1B	chr10:90973325-91174314	0	2.7709	1.79769e+308	0	protein_coding
IFIT1	chr10:90973325-91174314	7.85573	30.7957	1.36613	0	protein_coding
IFIT5	chr10:91174342-91180758	9.75395	47.6431	1.58607	1.30806e-05	protein_coding
RP11-80H5.2	chr10:91342744-91410579	22.8982	0	-1.79769e+308	0	processed_transcript
KIF20B	chr10:91461366-91534700	487.299	145.46	-1.20898	0	protein_coding
RPP30	chr10:92631472-92668312	129.375	89.4237	-0.369334	0.0158152	protein_coding
HECTD2	chr10:93170095-93274586	29.3417	64.3496	0.785322	0.000585871	protein_coding
TNKS2	chr10:93558068-93625033	159.507	70.5637	-0.81557	4.15556e-12	protein_coding
BTAF1	chr10:93683821-93790082	373.417	192.691	-0.66161	2.68452e-13	protein_coding
NOLA2P1	chr10:93808398-94050844	70.0792	25.0822	-1.02747	0	pseudogene
2011-03-05	chr10:94050919-94113721	57.3153	85.1955	0.396382	0.0205534	protein_coding
KIF11	chr10:94353042-94415150	310.004	139.054	-0.801721	3.55271e-15	protein_coding
CYP26A1	chr10:94833231-94837647	98.725	5.9571	-2.80775	2.83475e-11	protein_coding
PLCE1	chr10:95753745-96088149	2.24992	20.9196	2.22979	0.000813348	protein_coding
RP11-119K6.5,TBC1D12	chr10:96162260-96373662	9.17186	20.547	0.806574	0	processed_transcript
HELLS,RP11-119K6.6	chr10:96162260-96373662	1112.53	289.33	-1.34683	0	protein_coding
C10orf131,ENTPD1,RP11-429G19.3	chr10:97471535-97849995	35.0492	19.7109	-0.575579	0.000239883	protein_coding
AL356155.1,CC2D2B	chr10:97471535-97849995	0	9.92853	1.79769e+308	0	protein_coding
ZNF518A	chr10:97889491-97923517	254.812	194.191	-0.271683	0.00674205	protein_coding
RP11-34E5.2	chr10:98277865-98346809	119.228	32.0492	-1.31377	0	pseudogene
RPL13AP5	chr10:98510044-98510675	4799.6	2585.06	-0.618783	0	pseudogene
LCOR	chr10:98592038-98740800	274.831	375.7	0.312636	0.00263207	protein_coding
PGAM1	chr10:99185916-99205774	214.765	73.2943	-1.07506	0	protein_coding
AL355315.1	chr10:99344079-99436191	1.9331	5.59241	1.06228	4.98095e-07	lincRNA
RP11-379D21.3	chr10:100218874-100995619	1.06361	7.10491	1.89911	1.37557e-05	pseudogene
CUTC,ENTPD7	chr10:101419262-101515891	282.661	143.309	-0.679241	0	protein_coding
NCRNA00093	chr10:101635333-101769676	0.223253	0.157799	-0.346984	0.00202705	processed_transcript
RP11-316M21.7	chr10:101909847-101989376	26.8512	15.7301	-0.534737	0	processed_transcript
RP11-316M21.6	chr10:101989423-102027437	1.33185	2.20202	0.502807	0.00100796	processed_transcript
RP11-316M21.5	chr10:101989423-102027437	13.9484	7.47061	-0.62439	2.25024e-05	pseudogene
SCD	chr10:102106876-102124591	1051.47	743.071	-0.347155	4.3654e-13	protein_coding
PAX2	chr10:102505467-102589698	0	11.8684	1.79769e+308	0	protein_coding
SEMA4G	chr10:102729214-102754158	1.79206	5.70995	1.15885	1.03419e-11	protein_coding
C10orf2	chr10:102729214-102754158	25.5315	3.71139	-1.92851	0	protein_coding
AC010789.1	chr10:103578834-103603677	0.280475	9.8453	3.55826	0	lincRNA
PPRC1	chr10:103892786-103910088	92.0879	22.1589	-1.4245	8.1236e-08	protein_coding
NOLC1	chr10:103911932-103923627	1934.04	673.736	-1.05453	0	protein_coding
RP11-18I14.7,TMEM180	chr10:104221169-104262468	9.26231	5.40656	-0.538339	1.84748e-07	processed_transcript
CNNM2	chr10:104678070-104838344	118.337	46.9445	-0.924571	3.64194e-07	protein_coding
INA	chr10:105036919-105050108	41.4575	602.359	2.67618	0	protein_coding
TAF5	chr10:105127723-105156223	72.6411	37.4264	-0.663155	1.75801e-05	protein_coding
PDCD11	chr10:105156404-105206049	114.93	46.9065	-0.89617	9.16152e-07	protein_coding
GSTO1	chr10:105995113-106027215	136.694	33.4248	-1.40845	5.19362e-13	protein_coding
GSTO2	chr10:106028630-106059176	65.5713	20.6785	-1.15404	4.74591e-06	protein_coding
SORCS3	chr10:106400858-107024993	1.326	10.9749	2.11345	0.0207176	protein_coding
ADD3	chr10:111701028-111895323	2193.36	909.856	-0.879902	0	protein_coding
MXI1	chr10:111967362-112047123	81.9587	137.08	0.51435	0.00421366	protein_coding
SMC3	chr10:112327448-112364394	1331.45	588.658	-0.816178	0	protein_coding
PDCD4	chr10:112629500-112679032	300.878	377.399	0.226598	0.00556455	protein_coding
RP11-25C19.1	chr10:114206755-114578503	6.22891	4.29053	-0.372792	5.30487e-09	processed_transcript
TCF7L2	chr10:114710008-114927437	277.344	65.2908	-1.44641	0	protein_coding
RP11-139K1.2	chr10:114710008-114927437	19.0765	0	-1.79769e+308	0	pseudogene
AL445486.1	chr10:114710008-114927437	9.67955	11.2909	0.153982	0.00354209	pseudogene
RP11-258A12.3	chr10:114710008-114927437	23.1239	7.4439	-1.13347	0	processed_transcript
TRUB1	chr10:116697951-116737430	66.9251	41.5364	-0.477003	0.0211302	protein_coding
ATRNL1	chr10:116853123-117708503	39.6227	116.072	1.07481	1.52018e-08	protein_coding
RP11-498B4.5	chr10:118429613-118502085	1.32826	0.127233	-2.3456	0	processed_transcript
ENO4,RP11-539I5.2	chr10:118592511-118765113	8.61241	6.03669	-0.355348	0.000294029	protein_coding
RP11-354M20.3	chr10:119764426-119969663	46.0722	7.742	-1.78355	0	processed_transcript
CASC2	chr10:119764426-119969663	2.27477	14.0096	1.81787	0	processed_transcript
FAM45A	chr10:120863597-120897496	186.373	84.8396	-0.786988	2.00944e-09	protein_coding
GRK5	chr10:120967100-121215131	2.25966	31.7731	2.64341	0.000152953	protein_coding
INPP5F	chr10:121485568-121588652	1019.09	462.253	-0.790558	0	protein_coding
SEC23IP	chr10:121652222-121702014	169.878	118.132	-0.36328	0.00584032	protein_coding
BRWD2	chr10:122610694-122669036	134.198	80.0948	-0.516106	0.000471525	protein_coding
RP11-500G22.2	chr10:123499938-123711480	0	29.8006	1.79769e+308	0	processed_transcript
TACC2	chr10:123748688-124014060	74.687	130.914	0.561237	0.00022132	protein_coding
AC073585.2	chr10:124591664-124658230	19.5808	2.10487	-2.2303	0	processed_transcript
PSTK	chr10:124690418-124768333	49.8489	34.6516	-0.363653	6.2108e-05	protein_coding
ACADSB	chr10:124768531-124817827	86.2132	23.5399	-1.29813	2.82536e-08	protein_coding
BUB3	chr10:124913792-124924886	500.21	318.03	-0.452883	9.31626e-10	protein_coding
FAM175B	chr10:126490353-126525239	178.658	97.5797	-0.604807	1.64027e-05	protein_coding
RP11-383C5.3	chr10:127371811-127452712	0	0.302128	1.79769e+308	0	processed_transcript
C10orf137	chr10:127371811-127452712	139.419	89.586	-0.442288	0.00138389	protein_coding
BCCIP	chr10:127512114-127585005	819.38	401.864	-0.712435	0	protein_coding
RP11-81B10.2	chr10:127700949-128077065	0	55.1715	1.79769e+308	0	pseudogene
DOCK1	chr10:128593977-129250781	122.101	70.4312	-0.550214	0.000209543	protein_coding
RP11-234G16.2	chr10:131633546-131762538	0	7.65682	1.79769e+308	0	processed_transcript
GLRX3	chr10:131934662-131982785	128.02	84.2496	-0.418401	0.00318438	protein_coding
LRRC27	chr10:134145613-134195010	4.87141	25.538	1.65678	0.00165207	protein_coding
LARP4B	chr10:855483-977564	130.144	57.822	-0.811275	3.59687e-07	protein_coding
IDI2	chr10:1034337-1095110	1.97204e-07	1.13679e-07	-0.550861	0	protein_coding
ADARB2	chr10:1228072-1779670	0	2.49213	1.79769e+308	0	protein_coding
AKR1C2	chr10:5029966-5060207	0.545558	51.2801	4.54325	0.000845164	protein_coding
GDI2	chr10:5807185-5884095	1421.99	750.158	-0.639528	0	protein_coding
RP11-536K7.3	chr10:5932193-5987863	0.000203653	0.735885	8.19241	0	processed_transcript
PRKCQ	chr10:6469104-6622263	24.3752	1.12733	-3.07372	0.00148818	protein_coding
KIN	chr10:7795187-7829944	151.071	84.2427	-0.584049	5.78582e-05	protein_coding
RP1-33E13.1	chr10:11047258-11378666	0	11.4407	1.79769e+308	0	processed_transcript
AC026887.1	chr10:11047258-11378666	0	2.76553	1.79769e+308	0	lincRNA
C10orf31	chr10:11047258-11378666	2.88354	6.13585	0.755129	0	protein_coding
RP11-89C21.2	chr10:11502508-11654225	11.2283	17.1653	0.424452	0.00468236	processed_transcript
UPF2	chr10:11962020-12085023	378.568	210.009	-0.589246	1.46818e-11	protein_coding
NUDT5	chr10:12171635-12292588	172.437	95.4488	-0.591444	0	protein_coding
RP11-186N15.3	chr10:12171635-12292588	5.83316	2.2612	-0.947663	0	processed_transcript
CCDC3	chr10:12938626-13180291	0.740937	5.72177	2.04412	0	protein_coding
RP11-730A19.2	chr10:12938626-13180291	0.808194	0	-1.79769e+308	0	pseudogene
SEPHS1	chr10:13359423-13390297	412.056	93.864	-1.47931	0	protein_coding
BEND7	chr10:13480483-13572262	17.5026	43.4077	0.908291	0.00370375	protein_coding
RP11-295P9.2	chr10:13628926-14504141	6.20935	9.03392	0.37493	6.16166e-10	pseudogene
FRMD4A	chr10:13628926-14504141	38.7989	190.721	1.59242	0	protein_coding
CDNF	chr10:14861248-14913740	3.69998	19.734	1.67401	0	protein_coding
RP11-398C13.4	chr10:14861248-14913740	0.112872	1.22464	2.38415	0	processed_transcript
DCLRE1C	chr10:14920818-14996431	103.21	78.2782	-0.276492	0.00231674	protein_coding
ACBD7	chr10:15117474-15130775	154.28	86.0915	-0.583359	0.000197994	protein_coding
FAM188A	chr10:15820168-15902519	41.7731	72.4814	0.551078	0.00856012	protein_coding
RSU1	chr10:16632609-16859527	244.304	131.316	-0.620812	3.92145e-06	protein_coding
CUBN	chr10:16865962-17171830	1.14448	12.8841	2.42105	0.013529	protein_coding
TRDMT1	chr10:17184252-17244070	84.3381	49.4446	-0.53398	0.00522753	protein_coding
RP11-124N14.3	chr10:17270257-17279592	8.32795	21.3451	0.941204	0	processed_transcript
ST8SIA6	chr10:17360693-17496386	4.34215	0	-1.79769e+308	0	protein_coding
PTPLA	chr10:17631957-17659376	86.6664	10.0216	-2.15733	7.19634e-10	protein_coding
RP11-575A19.2	chr10:20105167-20569286	13.0224	3.9219	-1.20009	0	processed_transcript
NEBL	chr10:21068901-21463977	109.267	66.1605	-0.501709	0.00120935	protein_coding
PIP5K2A	chr10:22823765-23003503	89.7749	54.2248	-0.504168	0.00371604	protein_coding
RP11-183E9.3	chr10:23983674-24836772	2.16146	1.35662	-0.465786	0.00855191	processed_transcript
ARHGAP21	chr10:24872537-25012597	140.187	428.608	1.11757	0	protein_coding
ABI1	chr10:26986587-27149959	183.526	102.613	-0.581388	2.18797e-07	protein_coding
YME1L1	chr10:27399382-27475848	571.016	315.718	-0.592569	0	protein_coding
ARMC4	chr10:28101092-28287977	42.8111	96.0416	0.807985	3.63636e-05	protein_coding
MPP7	chr10:28339921-28571067	21.2405	4.57388	-1.53555	0.00308037	protein_coding
AL158167.1	chr10:29698330-30543666	2.47833	9.21535	1.31329	0	lincRNA
SVIL	chr10:29698330-30543666	54.9022	120.085	0.782649	9.53357e-11	protein_coding
AL160060.1	chr10:29698330-30543666	4.42762	10.6416	0.876909	2.11031e-12	lincRNA
RP11-224P11.1	chr10:29698330-30543666	9.69932	0	-1.79769e+308	0	pseudogene
AL161651.3,MTPAP,RP11-449I17.3	chr10:30598729-30663377	301.308	154.093	-0.670578	8.09861e-11	miRNA
RP11-330O11.2	chr10:31133566-31320866	0	1.12344	1.79769e+308	0	pseudogene
RP11-192P3.1	chr10:31596657-31818742	0	9.53915	1.79769e+308	0	processed_transcript
ARHGAP12	chr10:32094364-32217770	255.88	109.847	-0.845619	1.80628e-09	protein_coding
KIF5B	chr10:32297937-32345359	487.412	413.804	-0.163718	0.0143381	protein_coding
RP11-241I20.3	chr10:32391449-32392221	581.441	350.751	-0.505433	7.66054e-14	pseudogene
RP11-460H18.1	chr10:32477250-32477745	1312.41	665.301	-0.67938	0	pseudogene
AL391839.1,EPC1	chr10:32555216-32667726	151.63	200.253	0.27814	0.0166865	miRNA
C1DP1	chr10:32735040-33171802	56.8353	27.704	-0.718581	5.03375e-13	pseudogene
ITGB1	chr10:33189246-33247293	486.774	392.4	-0.215518	0.003334	protein_coding
NRP1	chr10:33466419-33625190	7.24358	57.4435	2.07069	8.25608e-08	protein_coding
PARD3	chr10:34398488-35104249	407.99	171.315	-0.867741	0	protein_coding
RP11-8L18.2	chr10:34398488-35104249	61.581	54.8185	-0.116325	8.71492e-05	pseudogene
NAMPTL	chr10:36810648-36813162	129.37	45.2266	-1.05099	1.1718e-09	protein_coding
ZNF248	chr10:38091750-38146538	26.5648	47.8277	0.588016	0.00720981	protein_coding
RP11-162G10.1	chr10:38091750-38146538	21.1259	14.3888	-0.384049	0.00868309	pseudogene
ZNF25	chr10:38238499-38265561	7.62133	27.9165	1.29827	0.00443963	protein_coding
RP11-313J2.1	chr10:42831548-42850812	302.922	20.3127	-2.70223	0	pseudogene
ZNF33B	chr10:43069632-43134285	126.92	90.3155	-0.34025	0.0176883	protein_coding
HNRNPF	chr10:43881064-43904696	438.722	164.037	-0.983774	0	protein_coding
CXCL12	chr10:44865612-44881941	229.642	17.2812	-2.5869	0	protein_coding
RP11-18M11.2	chr10:45306471-45490172	0	1.11427	1.79769e+308	0	processed_transcript
C10orf25	chr10:45493145-45567036	2.79378	4.45503	0.466638	5.73531e-05	protein_coding
RP11-285G1.8	chr10:45493145-45567036	1.77083	3.43213	0.661734	1.05664e-09	processed_transcript
RP11-445N18.2	chr10:45493145-45567036	0	8.05349	1.79769e+308	0	pseudogene
SYT15	chr10:46897640-46971400	24.3894	7.04676	-1.24158	7.66054e-14	protein_coding
ARHGAP22	chr10:49654076-49864310	11.548	34.4075	1.09176	0.00149226	protein_coding
PARG	chr10:51026432-51130715	82.7438	40.4223	-0.716367	0.000235693	protein_coding
AL672187.2,RP11-592B15.3,RP11-592B15.4	chr10:51253145-51371324	203.723	144.686	-0.342196	0.0018335	processed_transcript
AGAP7	chr10:51371389-51893269	5.22823	3.1069	-0.520447	0	protein_coding
RP11-109G10.2	chr10:51371389-51893269	2.54663	0	-1.79769e+308	0	pseudogene
TIMM23	chr10:51371389-51893269	760.066	350.614	-0.773718	0	protein_coding
RP11-481A12.6	chr10:51371389-51893269	22.0422	13.7291	-0.473441	0	pseudogene
RP11-324H6.5,RP11-324H6.7	chr10:51371389-51893269	2.94267	3.23867	0.0958439	0.000468165	processed_transcript
SGMS1	chr10:52065345-52384795	37.157	15.1784	-0.895278	0.0130715	protein_coding
RP11-40C11.2	chr10:52751117-54073888	10.9806	0	-1.79769e+308	0	processed_transcript
RP11-573I11.2	chr10:52751117-54073888	2.96556	0	-1.79769e+308	0	processed_transcript
ZWINT	chr10:58116988-58121036	649.641	411.402	-0.456849	5.55334e-13	protein_coding
RP11-179B15.2	chr10:59951277-60027694	108.761	33.2034	-1.1865	0	pseudogene
FAM13C	chr10:60936349-61122939	3.99614	57.2228	2.66162	2.75031e-11	protein_coding
SLC16A9	chr10:61410522-61495760	119.73	83.6221	-0.358932	0.0116268	protein_coding
CCDC6	chr10:61548520-61666414	342.924	94.8141	-1.28559	0	protein_coding
ANK3	chr10:61788158-62493248	532.798	693.492	0.263599	3.90584e-06	protein_coding
AL592430.1	chr10:61788158-62493248	3.72183	4.89429	0.273854	4.10424e-08	lincRNA
RHOBTB1	chr10:62629195-62786178	21.3866	45.2483	0.749401	0.00887307	protein_coding
AL671972.2	chr10:63661058-63856703	1.61355	28.6268	2.8759	6.70597e-12	lincRNA
JMJD1C	chr10:64926980-65225722	1363.59	308.181	-1.48719	0	protein_coding
RP11-386C23.1	chr10:65928719-65930611	126.324	40.2511	-1.14371	4.70926e-10	pseudogene
AL139240.1	chr10:67679718-69455927	72.7626	31.318	-0.84301	0	rRNA_pseudogene
PBLD	chr10:70042416-70167051	45.7547	37.1889	-0.207284	0	protein_coding
RUFY2	chr10:70042416-70167051	327.967	240.88	-0.308616	0	protein_coding
DNA2	chr10:70173820-70231879	118.25	39.445	-1.09789	6.4856e-09	protein_coding
RP11-119F7.4	chr10:70320412-70454239	109.819	25.7209	-1.45153	0	processed_transcript
AL513534.3	chr10:70480970-70552134	10.6931	5.8995	-0.594732	0	lincRNA
RP11-259F16.3	chr10:70883267-70932617	11.0561	0	-1.79769e+308	0	pseudogene
SAR1A	chr10:71909959-71930279	418.098	254.942	-0.49468	4.70513e-13	protein_coding
PPA1	chr10:71962586-71993183	262.819	209.431	-0.227072	0.0141913	protein_coding
RP11-432J9.5	chr10:72575716-72640930	3.3309	0	-1.79769e+308	0	processed_transcript
C10orf105	chr10:73156693-73575702	0.0115286	0.0760203	1.88617	0.016521	protein_coding
PSAP	chr10:73576054-73611126	637.055	500.725	-0.2408	5.77665e-05	protein_coding
ASCC1	chr10:73856277-73995472	141.531	105.313	-0.29558	0.00526103	protein_coding
CBARA1	chr10:74127097-74385869	95.9937	60.0574	-0.468981	0.00437142	protein_coding
RP11-522H2.3	chr10:74653338-74692791	1674.24	306.791	-1.69695	0	pseudogene
ECD	chr10:74870216-74927853	179.492	82.526	-0.777016	2.83971e-10	protein_coding
ANXA7	chr10:75135202-75173834	183.546	59.5858	-1.12505	7.28306e-14	protein_coding
USP54	chr10:75196185-75385711	236.943	146.299	-0.482167	9.57012e-14	protein_coding
SYNPO2L	chr10:75404638-75490280	0	0.510861	1.79769e+308	0	protein_coding
CAMK2G	chr10:75572258-75634343	38.7963	20.585	-0.633763	0.0230571	protein_coding
RP11-178G16.2	chr10:75757871-75879918	59.8589	5.45379	-2.39568	0	processed_transcript
AL731576.1	chr10:75757871-75879918	74.0718	18.7243	-1.37521	0	lincRNA
ZNF503	chr10:77157587-77168740	8.58778	305.923	3.57299	0	protein_coding
RP11-122F14.2	chr10:86088341-86278276	11.6274	15.0301	0.256688	1.77636e-15	pseudogene
RP11-122F14.4	chr10:86088341-86278276	6.37675	8.5437	0.292535	8.18713e-10	pseudogene
GRID1	chr10:87359311-88126250	0	1.82476	1.79769e+308	0	protein_coding
WAPAL	chr10:88195012-88281572	780.475	334.731	-0.846576	0	protein_coding
MMRN2,RP11-96C23.8	chr10:88695296-88951220	31.3181	2.98327	-2.35118	0	protein_coding
GLUD1	chr10:88695296-88951220	192.232	70.8174	-0.998596	0	protein_coding
RP11-322M19.1	chr10:88963609-89102369	68.8744	120.624	0.560396	5.30262e-05	processed_transcript
AC063965.3	chr10:89622869-89731687	9.96604	7.8799	-0.234868	0.00187607	lincRNA
ACTA2	chr10:90639490-90775542	13.0341	26.5621	0.711914	1.15314e-05	protein_coding
LIPA	chr10:90973325-91174314	15.7768	66.3407	1.43626	1.58251e-12	protein_coding
PANK1,RP11-80H5.5	chr10:91342744-91410579	150.281	111.658	-0.297064	0.0179145	protein_coding
HTR7	chr10:92500579-92617455	12.6373	2.64259	-1.5649	0.0207034	protein_coding
SRP9L1	chr10:93558068-93625033	638.417	536.33	-0.174241	4.96809e-06	pseudogene
FGFBP3	chr10:93666345-93669240	1062.98	551.82	-0.655611	0	protein_coding
CPEB3	chr10:93808398-94050844	5.45606	18.5114	1.22166	0.00383038	protein_coding
IDE	chr10:94211440-94333833	112.995	71.1786	-0.462151	0.00297429	protein_coding
RP11-366I13.3	chr10:94353042-94415150	15.9034	8.60098	-0.614658	0	pseudogene
MYOF	chr10:95066185-95242074	43.1452	10.3022	-1.43221	9.52392e-05	protein_coding
C10orf4	chr10:95427639-95462329	235.734	161.247	-0.37977	0.000826612	protein_coding
PIPSL	chr10:95717947-95721297	71.6363	36.1791	-0.68312	0.000810203	processed_transcript
RP11-429H9.4	chr10:95753745-96088149	0	1.52482	1.79769e+308	0	processed_transcript
NOC3L	chr10:96092982-96122716	227.388	72.8062	-1.13886	2.22045e-16	protein_coding
PDLIM1	chr10:96997328-97050781	691.413	28.1629	-3.20073	0	protein_coding
RP11-476E15.3,SORBS1	chr10:97071529-97321171	113.629	155.929	0.316464	0.0102967	protein_coding
ALDH18A1	chr10:97365695-97416463	120.321	59.2063	-0.709137	4.78632e-05	protein_coding
RP11-429G19.2	chr10:97471535-97849995	47.6326	22.2189	-0.762572	0	processed_transcript
TM9SF3	chr10:98277865-98346809	331.329	192.797	-0.541476	2.74681e-09	protein_coding
RP11-153G4.2	chr10:98592038-98740800	14.425	0	-1.79769e+308	0	pseudogene
SLIT1	chr10:98757794-98945683	0.774157	41.4287	3.97995	0.000538314	protein_coding
ARHGAP19	chr10:98981929-99052413	288.44	190.085	-0.417015	0.000619382	protein_coding
FRAT2	chr10:99092254-99102960	314.637	22.6856	-2.62969	0	protein_coding
HPSE2	chr10:100218874-100995619	7.45559	0	-1.79769e+308	0	protein_coding
GOT1	chr10:101156626-101190381	130.243	79.5491	-0.493026	0.000610012	protein_coding
RP11-483F11.5	chr10:101419262-101515891	9.18464	11.1267	0.191812	1.03408e-06	pseudogene
DNMBP	chr10:101635333-101769676	164.202	46.5543	-1.26048	6.66134e-14	protein_coding
CHUK,ERLIN1	chr10:101909847-101989376	700.574	263.525	-0.977749	0	protein_coding
BLOC1S2	chr10:102033712-102046439	169.882	123.312	-0.320381	0.0067796	protein_coding
SEC31B	chr10:102246398-102279616	8.7565	144.926	2.80643	1.33227e-15	protein_coding
U2	chr10:103113819-103317078	45.2199	71.0124	0.451317	0	snRNA
NPM3	chr10:103541081-103543170	368.404	70.1861	-1.65803	0	protein_coding
MGEA5	chr10:103544199-103578222	1149.66	983.623	-0.155983	0.000402908	protein_coding
KCNIP2	chr10:103578834-103603677	9.66431	25.4133	0.966832	0.00678114	protein_coding
RP11-170J3.2	chr10:104263743-104393292	12.9643	36.4774	1.03449	0	pseudogene
RP11-332O19.2	chr10:104845939-104953056	25.0351	17.6396	-0.350133	0	pseudogene
PCGF6	chr10:105062552-105110891	54.8719	25.2444	-0.776397	0.00146914	protein_coding
USMG5,hsa-mir-1307	chr10:105127723-105156223	527.036	344.29	-0.425783	0	protein_coding
SH3PXD2A	chr10:105353783-105615301	6.63652	17.7687	0.984849	0.0218857	protein_coding
RP11-483B5.3	chr10:106400858-107024993	0	5.6995	1.79769e+308	0	processed_transcript
SORCS1	chr10:108336939-108924292	16.1727	44.6767	1.01612	0.000600613	protein_coding
XPNPEP1	chr10:111624523-111683311	78.2171	119.748	0.425903	0.00339537	protein_coding
RP11-451M19.3	chr10:111701028-111895323	28.4715	0	-1.79769e+308	0	protein_coding
RP11-549L6.3	chr10:111967362-112047123	0	9.58963	1.79769e+308	0	processed_transcript
SMNDC1	chr10:112052797-112064709	334.221	150.065	-0.800732	2.08722e-14	protein_coding
RPL13AP6	chr10:112679300-112773425	37.6821	23.9262	-0.454209	0	pseudogene
RP11-214N15.5	chr10:114206755-114578503	110.315	27.132	-1.40262	0	pseudogene
RP11-57H14.2	chr10:114710008-114927437	15.0096	0.000203071	-11.2106	0	processed_transcript
C10orf118,hsa-mir-2110	chr10:115880620-115933979	350.422	97.9916	-1.27426	0	protein_coding
ABLIM1	chr10:116190871-116444414	115.551	76.8157	-0.408304	0.00554546	protein_coding
GFRA1	chr10:117816443-118032979	14.97	85.1537	1.73841	5.55726e-10	protein_coding
HSPA12A	chr10:118429613-118502085	8.55111	29.9546	1.25362	0.00121074	protein_coding
RP11-539I5.1	chr10:118592511-118765113	0	3.57112	1.79769e+308	0	processed_transcript
KIAA1598	chr10:118592511-118765113	165.059	99.306	-0.508095	0.000539997	protein_coding
PDZD8	chr10:119039999-119134978	319.816	135.595	-0.858074	1.55431e-15	protein_coding
RAB11FIP2	chr10:119764426-119969663	90.2549	49.0239	-0.610329	0.00113181	protein_coding
C10orf46	chr10:120440493-120514761	169.867	85.2439	-0.6895	9.547e-06	protein_coding
EIF3A,SNORA19	chr10:120794355-120840396	1754.64	568.14	-1.12765	0	protein_coding
PRDX3	chr10:120927214-120938345	338.82	144.105	-0.854925	0	protein_coding
TIAL1	chr10:121334198-121356541	617.688	453.051	-0.309979	9.86571e-06	protein_coding
C10orf119	chr10:121588971-121633133	108.04	66.4102	-0.486653	0.00210685	protein_coding
RP11-572P18.1	chr10:122114212-122114695	845.115	471.672	-0.58319	0	pseudogene
FGFR2	chr10:123237847-123357972	522.165	231.461	-0.813571	0	protein_coding
NSMCE4A	chr10:123716602-123734732	706.166	411.088	-0.541044	0	protein_coding
CUZD1,FAM24B	chr10:124591664-124658230	132.616	38.9583	-1.22496	7.18092e-13	protein_coding
C10orf88	chr10:124690418-124768333	68.578	49.4888	-0.326225	0.00388595	protein_coding
OAT	chr10:126085875-126107505	67.978	38.6956	-0.563457	0.00615891	protein_coding
FAM53B,METTL10	chr10:126150402-126480446	169.99	61.2722	-1.02041	1.85393e-10	protein_coding
RP11-298J20.1	chr10:126605711-126849739	28.1669	12.6653	-0.799281	0	processed_transcript
RP11-298J20.3	chr10:126605711-126849739	8.56153	10.7023	0.223178	2.51527e-09	processed_transcript
CTBP2	chr10:126605711-126849739	346.713	168.347	-0.722472	0	protein_coding
RP11-383C5.4	chr10:127371811-127452712	1.67218	5.21042	1.13653	0	processed_transcript
RP11-383C5.7	chr10:127371811-127452712	3.43327	0	-1.79769e+308	0	processed_transcript
ADAM12	chr10:127700949-128077065	9.62486	89.9388	2.23478	5.8514e-10	protein_coding
AL390920.1	chr10:128593977-129250781	1.20129	3.55818	1.08586	0	lincRNA
MKI67	chr10:129894922-129924649	394.184	297.982	-0.279785	0.000749954	protein_coding
EBF3	chr10:131633546-131762538	0.716567	99.2162	4.93059	3.20259e-05	protein_coding
STK32C	chr10:134020993-134145353	50.5246	23.5775	-0.762169	0.00224402	protein_coding
RP11-288G11.3	chr10:134351323-134598197	87.0318	65.3754	-0.286128	0.00399717	processed_transcript
RPLP2	chr11:808835-812875	282.006	141.452	-0.68997	2.13232e-11	protein_coding
AP006285.2	chr11:1593970-1620414	0	83.184	1.79769e+308	0	protein_coding
AC131971.1	chr11:2965660-3013607	24.6666	18.7198	-0.275865	0.0011535	protein_coding
AC104389.32	chr11:5274419-5667019	0	2.86545	1.79769e+308	0	pseudogene
OR52B6	chr11:5274419-5667019	0	0.431115	1.79769e+308	0	protein_coding
TRIM34,TRIM6	chr11:5274419-5667019	68.7957	25.4166	-0.995736	8.2615e-06	protein_coding
OR56B1,TRIM22	chr11:5684786-5959849	97.9828	9.20625	-2.36491	0	protein_coding
OR52N4	chr11:5684786-5959849	0	1.78722	1.79769e+308	0	protein_coding
SMPD1	chr11:6411654-6440644	1.05855	4.97211	1.54695	0.00596324	protein_coding
ZNF215	chr11:6947653-7005469	37.9155	11.8422	-1.16369	0.000475822	protein_coding
OLFML1	chr11:7273180-7532602	0	1.37258	1.79769e+308	0	protein_coding
PPFIBP2	chr11:7535000-7674989	12.409	2.46054	-1.61804	0.0204174	protein_coding
EIF3F	chr11:8008854-8017716	117.488	66.8558	-0.5638	0.000233003	protein_coding
TUB	chr11:8060179-8190590	42.861	24.4654	-0.560702	0.00810377	protein_coding
RPL27A	chr11:8703994-8711402	159.295	60.1428	-0.974038	1.19616e-10	protein_coding
SNORA3	chr11:8703994-8711402	142.831	0	-1.79769e+308	0	snoRNA
RP11-467K18.2	chr11:9025708-9113155	0	1.45655	1.79769e+308	0	processed_transcript
IPO7	chr11:9406168-9469673	399.207	123	-1.17729	0	protein_coding
SNORA23	chr11:9406168-9469673	0	19.6444	1.79769e+308	0	snoRNA
ZNF143	chr11:9482068-9550071	132.3	82.2888	-0.474834	0.00147678	protein_coding
WEE1	chr11:9595429-9611531	350.751	123.01	-1.04781	0	protein_coding
AC122179.1	chr11:9595429-9611531	52.5461	47.2439	-0.106368	2.61802e-05	scRNA_pseudogene
SWAP70	chr11:9685627-9774508	133.232	21.006	-1.84728	3.55271e-15	protein_coding
AC026250.1	chr11:9776316-10315754	4.45239	2.84908	-0.446447	0.000123483	lincRNA
AC026250.2	chr11:9776316-10315754	0.418445	0	-1.79769e+308	0	lincRNA
USP47	chr11:11862969-11980872	106.497	173.842	0.490027	6.84594e-05	protein_coding
AC124276.1	chr11:11984546-12030917	1.15086	1.55761	0.302647	4.5941e-13	pseudogene
PARVA	chr11:12399145-12551410	23.5882	51.3368	0.777662	0.00176983	protein_coding
CALCB,CALCP	chr11:14926542-15100182	6.12813	0	-1.79769e+308	0	protein_coding
AC126389.2	chr11:17108128-17191354	19.2281	13.0108	-0.390591	4.65954e-05	lincRNA
NUCB2	chr11:17298285-17353070	302.098	236.767	-0.243677	0.00504503	protein_coding
ST13P5	chr11:18283455-18285048	301.671	161.334	-0.625858	1.39244e-10	protein_coding
AC112694.1	chr11:18621350-18656020	3.81637	7.104	0.621358	1.18755e-05	lincRNA
NAV2	chr11:19734880-20143144	86.4564	55.4034	-0.444999	0.00971756	protein_coding
PRMT3	chr11:20409075-20530873	85.8786	36.3978	-0.858428	1.43065e-05	protein_coding
SLC6A5	chr11:20620945-20676610	0	22.7894	1.79769e+308	0	protein_coding
AC105190.1,NELL1	chr11:20691116-21597227	0	20.806	1.79769e+308	0	protein_coding
SLC17a6	chr11:22359666-22401044	0.78379	100.315	4.85193	1.87882e-05	protein_coding
C11orf46	chr11:30344655-30359768	100.3	68.3983	-0.382815	0.0146379	protein_coding
DNAJC24	chr11:31391376-31531169	50.8811	27.5337	-0.614082	0.00165813	protein_coding
ELP4	chr11:31531296-31805546	43.5462	19.2507	-0.816277	0.00321489	protein_coding
RCN1	chr11:32112476-32127271	717.056	511.677	-0.33746	5.49839e-09	protein_coding
EIF3M	chr11:32605390-32816187	1586.49	584.882	-0.997868	0	protein_coding
RP1-181J22.1	chr11:32605390-32816187	22.6063	17.5954	-0.250588	0	pseudogene
QSER1	chr11:32914791-33001816	632.774	137.366	-1.52746	0	protein_coding
C11orf41	chr11:33563820-33695648	4.54142	21.0256	1.5325	0.00306098	protein_coding
CAPRIN1	chr11:34073229-34124157	892.163	561.365	-0.463277	0	protein_coding
NAT10	chr11:34127110-34168457	128.368	50.9854	-0.923362	2.43587e-08	protein_coding
PDHX	chr11:34903844-35017675	131.136	84.393	-0.440748	0.000502645	protein_coding
AC090625.1	chr11:35272752-35441610	0	26.0138	1.79769e+308	0	pseudogene
API5	chr11:43333504-43366080	503.671	268.162	-0.630331	0	protein_coding
TTC17	chr11:43380490-43515493	230.243	132.957	-0.549107	7.48575e-06	protein_coding
HSD17B12	chr11:43702142-43878160	420.586	225.435	-0.623616	3.01981e-13	protein_coding
RP11-472I20.1	chr11:43702142-43878160	20.2457	12.6755	-0.468268	0	pseudogene
TSPAN18	chr11:44785965-44972840	19.0986	112.62	1.77441	0	protein_coding
AC021573.1	chr11:46867977-46940173	2.17723	1.32467	-0.496891	0.00659237	lincRNA
DDB2	chr11:47236492-47260767	93.6205	29.3351	-1.16046	6.03604e-08	protein_coding
NDUFS3	chr11:47600631-47606113	428.711	260.45	-0.49837	2.24441e-10	protein_coding
PTPRJ	chr11:48002109-48192393	38.737	15.9118	-0.889736	0.00283064	protein_coding
LRRC55	chr11:56949220-56959191	0.81048	27.5962	3.52781	0.00174609	protein_coding
P2RX3	chr11:57105948-57137549	0	18.4177	1.79769e+308	0	protein_coding
ZDHHC5	chr11:57435367-57468659	43.5664	22.8157	-0.646837	0.0123143	protein_coding
TMX2	chr11:57480041-57508444	164.415	97.4778	-0.522769	2.52087e-05	protein_coding
CTNND1	chr11:57529233-57586651	505.487	261.337	-0.659711	0	protein_coding
FAM111B	chr11:58874657-58894883	75.6699	41.4754	-0.60128	0.00186055	protein_coding
FAM111A	chr11:58910317-58922507	48.2516	27.7312	-0.55387	0.0201148	protein_coding
DTX4	chr11:58939811-58980424	18.8298	111.197	1.77586	6.17284e-14	protein_coding
STX3	chr11:59522531-59570176	104.634	8.35053	-2.52815	0	protein_coding
DAK	chr11:61066919-61116230	3.07356	2.20845	-0.330543	0.00256462	protein_coding
SDHAF2	chr11:61197596-61214225	81.6809	44.575	-0.605646	0.0011445	protein_coding
FEN1	chr11:61560149-61564708	524.51	267.901	-0.671846	0	protein_coding
FADS2	chr11:61567098-61634826	135.054	106.587	-0.236712	2.38366e-05	protein_coding
BEST1	chr11:61717355-61735132	28.4758	20.2217	-0.342299	2.29461e-08	protein_coding
METTL12	chr11:62430289-62439848	5.89544	4.56184	-0.256453	0.00326668	protein_coding
C11orf83	chr11:62430289-62439848	35.147	0	-1.79769e+308	0	protein_coding
GNG3	chr11:62457746-62477317	0.969	185.087	5.25232	0	protein_coding
SLC3A2	chr11:62623517-62656352	62.773	23.1697	-0.996681	4.17774e-05	protein_coding
RTN3	chr11:63448921-63527337	440.318	241.79	-0.599427	6.95e-14	protein_coding
STIP1	chr11:63953296-63972020	632.406	210.362	-1.1007	0	protein_coding
PRDX5	chr11:64085568-64089282	438.986	354.433	-0.213949	0.0054201	protein_coding
AP001092.5	chr11:64373645-64490660	0	0.131278	1.79769e+308	0	processed_transcript
CAPN1	chr11:64949342-64979476	23.0932	6.3554	-1.29023	0.00399513	protein_coding
AP000944.1	chr11:65190244-65193996	121.694	254.579	0.738101	2.36346e-11	lincRNA
MALAT1	chr11:65269806-65271080	18327.6	20483.1	0.111191	0	lincRNA
BANF1	chr11:65764016-65771616	210.369	89.6905	-0.852497	0	protein_coding
SF3B2	chr11:65819815-65836382	563.703	383.747	-0.384545	6.38548e-09	protein_coding
RBM14,RBM4	chr11:66384052-66445275	1164.48	862.691	-0.299971	3.94129e-13	protein_coding
ANKRD13D	chr11:67056017-67069956	10.8891	38.2923	1.25749	0.000251076	protein_coding
GSTP1	chr11:67351065-67354131	648.014	195.1	-1.2004	0	protein_coding
PPP6R3	chr11:68228198-68382797	271.913	130.976	-0.730471	4.7816e-11	protein_coding
CCND1	chr11:69455872-69490165	1608.08	826.609	-0.665465	0	protein_coding
PPFIA1	chr11:70116822-70282690	143.887	80.2732	-0.58359	1.4883e-07	protein_coding
CTTN	chr11:70116822-70282690	238.937	131.94	-0.593853	0	protein_coding
RNF121	chr11:71639746-71708643	55.7906	29.8278	-0.626166	0.014183	protein_coding
AP002381.2	chr11:72547790-72853306	1.68285	0	-1.79769e+308	0	pseudogene
MRPL48	chr11:73498916-73575655	148.51	82.7229	-0.585153	1.6845e-05	protein_coding
POLD3	chr11:74303628-74353765	197.753	109.331	-0.592637	6.60215e-07	protein_coding
NEU3	chr11:74699178-74718741	40.5859	15.6637	-0.952073	0.00137093	protein_coding
RPS3	chr11:75110561-75116732	4575.4	2446.78	-0.625921	0	protein_coding
SERPINH1	chr11:75273169-75283844	328.321	61.4954	-1.67503	0	protein_coding
C11orf30	chr11:76156068-76262586	75.302	43.8913	-0.53979	0.00493146	protein_coding
C11orf67	chr11:77532200-77588461	265.268	89.3216	-1.0885	0	protein_coding
C11orf82	chr11:82625730-82645697	62.5048	14.1098	-1.48837	4.4408e-07	protein_coding
AP001767.1	chr11:82783118-82784640	183.915	235.354	0.246613	0.012219	lincRNA
AP003035.1	chr11:83166054-85338966	14441.1	5380.63	-0.987276	0	rRNA_pseudogene
TMEM126B	chr11:85339638-85347532	664.487	227.422	-1.07221	0	protein_coding
TMEM126A	chr11:85359020-85367579	172.095	119.389	-0.365655	0.00214096	protein_coding
AP000767.2	chr11:85668485-85780144	10.3855	20.2057	0.665555	9.28271e-09	lincRNA
C11orf73	chr11:86013252-86056984	110.886	55.4648	-0.69275	3.7075e-05	protein_coding
CCDC81	chr11:86085777-86134150	6.36312	38.6173	1.80318	2.55381e-05	protein_coding
AP000654.2	chr11:86511490-86522275	23.1176	57.1362	0.904843	0.000473775	protein_coding
TMEM135	chr11:86749064-87034568	35.1598	16.7087	-0.743974	0.0130805	protein_coding
AP002364.2	chr11:90015825-90017162	285.412	210.176	-0.305989	0.000761411	protein_coding
FAT3	chr11:92085261-92629636	46.0245	127.342	1.0177	3.23183e-09	protein_coding
AP004242.1	chr11:93211640-93276546	477.353	396.391	-0.185854	0.00366805	pseudogene
KIAA1731	chr11:93394815-93474662	76.2953	39.7443	-0.652145	5.7492e-10	protein_coding
SRSF8	chr11:94800055-94804388	36.6878	87.5569	0.869845	9.73758e-06	protein_coding
CEP57	chr11:95523641-95565854	157.297	82.091	-0.650308	1.79867e-06	protein_coding
CNTN5	chr11:99690262-100227473	0	11.745	1.79769e+308	0	protein_coding
ARHGAP42	chr11:100554892-100861656	37.0808	7.84163	-1.55365	4.0721e-05	protein_coding
7SK	chr11:100554892-100861656	0	8.1192	1.79769e+308	0	misc_RNA
YAP1	chr11:101981209-102104154	174.483	114.856	-0.418146	0.000501709	protein_coding
BIRC2	chr11:102217965-102249394	89.0865	123.978	0.330499	0.0173343	protein_coding
GRIA4	chr11:105480799-105852819	11.4818	53.9066	1.54649	2.12248e-06	protein_coding
AASDHPPT	chr11:105921824-105969419	122.572	194.326	0.460837	3.26269e-05	protein_coding
RAB39	chr11:107799276-107834206	58.3732	21.7476	-0.987354	8.48815e-05	protein_coding
ACAT1	chr11:107992257-108018889	78.1904	36.4136	-0.764204	0.000139533	protein_coding
DDX10	chr11:108535803-108811656	390.706	123.45	-1.15212	0	protein_coding
ZC3H12C	chr11:109964086-110042566	10.9973	68.6856	1.83189	1.69872e-08	protein_coding
AP000907.1	chr11:111652918-111784816	0.0398782	0.432384	2.38349	0	lincRNA
DLAT	chr11:111895537-111944895	100.662	54.3747	-0.615865	0.000180587	protein_coding
SDHD	chr11:111957621-111966517	129.581	29.762	-1.47107	4.58078e-13	protein_coding
AP002841.2	chr11:112141474-112233257	0	5.59431	1.79769e+308	0	lincRNA
NCAM1	chr11:113003649-113149133	26.6506	673.376	3.22949	0	protein_coding
ZBTB16	chr11:113930314-114121395	0	4.38241	1.79769e+308	0	protein_coding
RBM7	chr11:114271337-114279646	95.5923	50.9041	-0.630149	0.00028149	protein_coding
REXO2	chr11:114310107-114320998	270.126	47.834	-1.73115	0	protein_coding
PAFAH1B2	chr11:117015039-117046694	577.443	278.447	-0.729382	0	protein_coding
ATP5L	chr11:118272103-118280559	666.374	396.077	-0.520243	2.22045e-16	protein_coding
AP001267.2	chr11:118307204-118395936	28.3432	12.6383	-0.80766	0	protein_coding
ARCN1	chr11:118443101-118473743	754.709	469.618	-0.474413	6.66134e-16	protein_coding
CCDC84	chr11:118868851-118889057	34.5548	21.8143	-0.459982	0	protein_coding
CBL	chr11:119076989-119178856	181.988	95.3046	-0.646864	3.12249e-07	protein_coding
AP003395.1	chr11:119252519-119397374	4.64736	0	-1.79769e+308	0	lincRNA
TMEM136	chr11:120195837-120204388	26.6223	47.7777	0.584808	0.0171014	protein_coding
SORL1	chr11:121318039-121504471	145.794	20.6417	-1.95488	0	protein_coding
C11orf63	chr11:122753472-122830429	1.73868	11.6238	1.89993	0.0194622	protein_coding
SPA17	chr11:124505693-124564685	56.7955	107.453	0.637597	2.40031e-05	protein_coding
ROBO3	chr11:124735281-124751362	5.24426	119.322	3.12469	2.49822e-12	protein_coding
EI24	chr11:125442370-125453578	431.818	284.432	-0.41751	9.83981e-08	protein_coding
STT3A	chr11:125462738-125491280	562.726	236.935	-0.865006	0	protein_coding
HYLS1	chr11:125753508-125773116	81.0021	57.0408	-0.350708	0.00832472	protein_coding
DDX25	chr11:125774271-125793003	106.877	20.9918	-1.62754	9.27214e-12	protein_coding
FAM118B	chr11:126081618-126132540	186.566	73.9557	-0.925318	1.65095e-11	protein_coding
TIRAP	chr11:126152959-126168740	9.5377	28.6271	1.0991	0.00385595	protein_coding
DCPS	chr11:126173646-126225482	35.6351	9.97003	-1.27375	9.01942e-09	protein_coding
ST3GAL4	chr11:126225578-126432812	0	4.61799	1.79769e+308	0	protein_coding
NCRNA00167	chr11:129769606-129875381	0	0.0359851	1.79769e+308	0	protein_coding
APLP2	chr11:129939715-130014703	769.371	319.081	-0.880129	0	protein_coding
AP002856.5	chr11:131123316-131170666	29.2202	0	-1.79769e+308	0	processed_transcript
NTM	chr11:131240372-132206716	76.1797	208.041	1.00464	1.52232e-11	protein_coding
AP000844.1	chr11:131240372-132206716	0	3.74273	1.79769e+308	0	processed_transcript
JAM3	chr11:133938819-134021636	38.216	73.2874	0.651134	0.00110513	protein_coding
ACAD8	chr11:134123406-134135744	84.2714	44.5371	-0.637719	0.00058547	protein_coding
GLB1L3	chr11:134145463-134189458	21.4437	0	-1.79769e+308	0	protein_coding
KRTAP5-2	chr11:1593970-1620414	0	0.00334731	1.79769e+308	0	protein_coding
AC132217.4,IGF2,INS	chr11:2150341-2182571	11.68	85.4987	1.99063	1.85828e-10	processed_transcript
KCNQ1OT1	chr11:2466220-2883058	0	1.85624	1.79769e+308	0	processed_transcript
ZNF195	chr11:3379156-3400448	216.953	120.583	-0.587341	2.33118e-07	protein_coding
NUP98	chr11:3696240-3819018	141.994	80.927	-0.56224	0.00014643	protein_coding
AC090804.1	chr11:3876931-4114439	6.05711	3.52382	-0.541687	0.010011	pseudogene
AC087441.2	chr11:3876931-4114439	17.6147	9.27535	-0.64137	1.06384e-06	protein_coding
AC015691.13,AC104389.28,HBE1,HBG2,OR51B5	chr11:5274419-5667019	0	6.61418	1.79769e+308	0	processed_transcript
OR51B2	chr11:5274419-5667019	1.84798	0	-1.79769e+308	0	protein_coding
OR51I1,OR51K1P	chr11:5274419-5667019	0	0.308943	1.79769e+308	0	protein_coding
OR52T1P	chr11:5274419-5667019	0	0.957401	1.79769e+308	0	pseudogene
AC015691.7	chr11:5274419-5667019	1.98165	0.22394	-2.18031	0	pseudogene
TRIM5	chr11:5684786-5959849	65.2588	41.4867	-0.452989	0.00858119	protein_coding
TAF10	chr11:6624960-6633898	97.2376	28.6018	-1.22369	0	protein_coding
TPP1	chr11:6633996-6640692	101.512	43.1088	-0.856454	2.46275e-06	protein_coding
STK33	chr11:8413417-8615836	133.294	193.473	0.372576	0.00135072	protein_coding
ST5	chr11:8714901-8932498	22.1986	44.4069	0.693368	0.00778772	protein_coding
SCUBE2	chr11:9025708-9113155	0	65.1012	1.79769e+308	0	protein_coding
EIF4G2	chr11:10818592-10830582	1491.12	1121.63	-0.284749	5.7776e-13	protein_coding
snoU97	chr11:10818592-10830582	85.3778	125.913	0.388503	0	snoRNA
ZBED5	chr11:10874250-10879620	226.622	179.382	-0.233767	0.0193317	protein_coding
GALNTL4	chr11:11292420-11643561	0	1.9708	1.79769e+308	0	protein_coding
DKK3	chr11:11984546-12030917	55.6155	142.232	0.938997	2.91736e-09	protein_coding
BTBD10	chr11:13409557-13484838	55.2459	86.4831	0.448154	0.00926715	protein_coding
RRAS2	chr11:14299465-14380729	300.29	32.1086	-2.23562	0	protein_coding
PSMA1	chr11:14526422-14665163	320.263	241.168	-0.28365	0.000884404	protein_coding
RPS13	chr11:17095938-17099220	5263.36	2551.04	-0.72427	0	protein_coding
PIK3C2A	chr11:17108128-17191354	204.121	68.5812	-1.09069	4.44089e-16	protein_coding
CTD-3236F5.1	chr11:17108128-17191354	16.3609	0	-1.79769e+308	0	pseudogene
ABCC8	chr11:17414431-17498449	0	2.91539	1.79769e+308	0	protein_coding
SAAL1	chr11:18101892-18127638	233.438	108.82	-0.763224	4.85607e-11	protein_coding
SPTY2D1	chr11:18621350-18656020	99.0831	42.0994	-0.855925	3.81416e-06	protein_coding
CCDC34	chr11:27360060-27384852	385.889	201.808	-0.648234	1.19238e-13	protein_coding
LGR4	chr11:27387507-27494334	188.086	60.5114	-1.13407	6.50591e-14	protein_coding
AC103796.1	chr11:27911548-27912580	3827.12	976.431	-1.36596	0	pseudogene
KIF18A	chr11:28042162-28129746	148.674	73.5078	-0.704361	7.81307e-07	protein_coding
IMMP1L	chr11:31391376-31531169	46.9478	80.0763	0.533944	2.70357e-08	protein_coding
PAX6	chr11:31806339-31908587	10.0228	170.461	2.83365	0	protein_coding
CCDC73	chr11:32605390-32816187	5.91767	3.60474	-0.495694	4.25214e-07	protein_coding
CSTF3	chr11:33060962-33183037	2576.03	1217.92	-0.749108	0	protein_coding
APIP	chr11:34903844-35017675	59.1552	44.1474	-0.292631	0.000651449	protein_coding
SLC1A2	chr11:35272752-35441610	2.17838	68.0232	3.44127	5.85497e-07	protein_coding
PAMR1	chr11:35453379-35547579	9.99482	0	-1.79769e+308	0	protein_coding
RP5-916O11.1	chr11:35965627-36253686	0	5.16727	1.79769e+308	0	pseudogene
LRRC4C	chr11:40135752-40315664	2.63931	14.2839	1.68862	0.0117243	protein_coding
7SK	chr11:43380490-43515493	0	11.0179	1.79769e+308	0	misc_RNA
TP53I11	chr11:44785965-44972840	138.664	73.7102	-0.631909	3.52108e-08	protein_coding
AMBRA1	chr11:46417963-46612914	58.8886	35.3277	-0.51098	0.00599417	protein_coding
RP11-425L10.1	chr11:46417963-46612914	317.047	95.2244	-1.20281	0	pseudogene
CKAP5	chr11:46765085-46867843	507.276	329.815	-0.430524	1.1544e-09	protein_coding
CELF1	chr11:47489945-47574688	298.244	197.883	-0.410239	7.76238e-06	protein_coding
NUP160	chr11:47799669-47870057	243.48	146.702	-0.506629	7.89498e-06	protein_coding
SSRP1,snoU13	chr11:57093459-57103351	417.003	228.746	-0.600481	3.67706e-13	protein_coding
AP000662.2	chr11:57480041-57508444	46.0497	24.1546	-0.645245	0	pseudogene
MPEG1	chr11:58939811-58980424	1.54695	42.7544	3.31919	0	protein_coding
OSBP	chr11:59341870-59383617	124.499	70.2564	-0.572145	0.000130243	protein_coding
PATL1	chr11:59404193-59436511	187.43	107.903	-0.552172	4.89737e-06	protein_coding
AP000640.1	chr11:59522531-59570176	598.334	254.06	-0.856578	0	pseudogene
DDB1	chr11:61066919-61116230	206.506	125.585	-0.497348	1.34699e-05	protein_coding
CPSF7	chr11:61170120-61197453	121.925	79.3305	-0.429784	0.00425289	protein_coding
C11orf10,hsa-mir-611	chr11:61556602-61560085	919.687	501.238	-0.606953	0	protein_coding
FTH1	chr11:61717355-61735132	2505.94	1086.32	-0.835866	0	protein_coding
AHNAK	chr11:62201015-62314332	73.8086	34.9715	-0.746943	0.000334501	protein_coding
TUT1	chr11:62327074-62359649	1167.04	575.724	-0.706601	0	protein_coding
GANAB	chr11:62392299-62414104	210.918	100.308	-0.743218	8.93996e-10	protein_coding
C11orf48	chr11:62430289-62439848	592.813	194.261	-1.11568	0	protein_coding
BSCL2	chr11:62457746-62477317	26.6977	110.4	1.41953	2.9059e-12	protein_coding
HNRNPUL2	chr11:62482221-62494821	270.96	210.995	-0.250139	0.00644246	protein_coding
PLA2G16	chr11:63341945-63381941	98.6366	2.6971	-3.59926	5.85553e-09	protein_coding
ATL3	chr11:63391559-63439187	39.4871	8.84449	-1.49618	5.77497e-05	protein_coding
C11orf95	chr11:63527363-63536113	85.1939	149.712	0.563783	3.26289e-05	protein_coding
NRXN2	chr11:64373645-64490660	1.36771	14.2488	2.34353	0.00884059	protein_coding
CDCA5	chr11:64844923-64851623	183.069	56.7986	-1.17035	1.31006e-14	protein_coding
FAU	chr11:64888102-64889660	1172.45	671.578	-0.557224	0	protein_coding
EIF1AD	chr11:65764016-65771616	140.953	95.1153	-0.393334	0.00100462	protein_coding
RBM4B	chr11:66384052-66445275	186.981	219.746	0.161464	0.00073554	protein_coding
AP001157.2	chr11:66512206-66610799	27.753	18.0867	-0.428169	0.0083263	pseudogene
CHKA	chr11:67820349-67888858	50.0615	20.3711	-0.899133	0.000623245	protein_coding
MTL5	chr11:68474907-68518988	86.6112	9.56018	-2.20382	1.00472e-10	protein_coding
ORAOV1	chr11:69455872-69490165	13.9809	23.6901	0.527369	0	protein_coding
AP000487.1	chr11:70116822-70282690	2.52264	4.16824	0.502188	4.68461e-08	lincRNA
FCHSD2	chr11:72547790-72853306	94.4233	134.683	0.355133	0.0174241	protein_coding
7SK	chr11:73498916-73575655	11.3988	18.8209	0.501459	6.66134e-16	misc_RNA
CHCHD8	chr11:73583714-73587890	223.497	79.5499	-1.03302	2.44249e-15	protein_coding
PGM2L1	chr11:74041360-74109502	48.987	94.5734	0.657822	0.000186274	protein_coding
RP11-864N7.2	chr11:74456760-74457159	3741.63	1485.9	-0.923501	0	pseudogene
MAP6	chr11:75297963-75379479	3.30064	250.175	4.32804	5.55112e-15	protein_coding
PAK1	chr11:77033060-77185108	188.406	77.8266	-0.884114	5.34019e-11	protein_coding
CLNS1A	chr11:77327196-77348851	569.247	290.489	-0.672747	0	protein_coding
RSF1	chr11:77371040-77531915	607.668	316.771	-0.651451	0	protein_coding
FTHL16	chr11:77371040-77531915	226.485	33.9291	-1.89841	0	pseudogene
AP000580.1	chr11:77371040-77531915	293.469	138.124	-0.753617	0	pseudogene
NDUFC2	chr11:77779402-77791265	116.422	79.4871	-0.38163	0.00871858	protein_coding
ALG8	chr11:77811987-77850699	406.709	170.476	-0.869504	0	protein_coding
NARS2	chr11:78147246-78285826	97.3876	48.5306	-0.696506	7.3716e-05	protein_coding
ODZ4	chr11:78364328-79151695	4.11158	24.2987	1.77662	0.000863511	protein_coding
PRCP	chr11:82535409-82611557	290.471	89.3876	-1.17852	0	protein_coding
CCDC90B	chr11:82972503-82997377	326.49	247.465	-0.277132	0.00105548	protein_coding
DLG2	chr11:83166054-85338966	85.0582	52.9556	-0.473882	1.91624e-13	protein_coding
AP000857.1	chr11:83166054-85338966	10.9892	3.94856	-1.02356	0	pseudogene
AP001148.1	chr11:86013252-86056984	24.3484	0	-1.79769e+308	0	scRNA_pseudogene
ME3	chr11:86152149-86383528	0	9.42303	1.79769e+308	0	protein_coding
RAB38	chr11:87846447-87908635	57.2352	7.39332	-2.04659	6.69507e-07	protein_coding
CHORDC1	chr11:89933601-89956532	157.939	78.4338	-0.699956	4.04416e-07	protein_coding
RP11-698L23.1	chr11:92085261-92629636	3.55557	7.66088	0.767613	0	pseudogene
C11orf75	chr11:93211640-93276546	66.2647	19.5391	-1.22124	0	protein_coding
SNORA18,SNORA25,SNORA32,TAF1D	chr11:93394815-93474662	1477.78	413.027	-1.27478	0	snoRNA
SNORA8	chr11:93394815-93474662	121.232	88.5126	-0.314563	0	snoRNA
MRE11A	chr11:94150474-94227040	79.3516	32.5046	-0.892508	1.82396e-05	protein_coding
CWC15	chr11:94695792-94706776	232.338	180.808	-0.250757	0.0114537	protein_coding
SESN3	chr11:94906132-94964246	556.307	314.172	-0.57138	6.66134e-16	protein_coding
MTMR2	chr11:95566045-95658479	281.235	161.626	-0.553907	4.28255e-08	protein_coding
CCDC82	chr11:96085930-96117926	265.911	459.149	0.546214	3.50853e-12	protein_coding
ANGPTL5	chr11:101761405-101871793	0	0.702913	1.79769e+308	0	protein_coding
DCUN1D5	chr11:102932821-102962869	229.409	104.791	-0.783538	3.02314e-11	protein_coding
KBTBD3	chr11:105921824-105969419	8.81273	5.38655	-0.492291	0.000310735	protein_coding
CWF19L2	chr11:107197073-107328572	263.945	115.728	-0.824496	5.50671e-14	protein_coding
AP000766.2	chr11:107197073-107328572	24.6465	19.0933	-0.255301	7.25174e-06	pseudogene
ALKBH8	chr11:107373451-107436461	82.6718	47.7007	-0.549933	0.00521845	protein_coding
SLC35F2	chr11:107661719-107729654	50.795	3.1389	-2.78393	1.69653e-06	protein_coding
NPAT	chr11:108028120-108093365	58.4547	22.1266	-0.971472	9.93985e-05	protein_coding
C11orf65	chr11:108093558-108338258	6.0723	2.85457	-0.754814	0	protein_coding
EXPH5	chr11:108376158-108464374	20.2151	3.1441	-1.8609	0.00259531	protein_coding
PPP2R1B	chr11:111473191-111637169	153.309	81.0368	-0.637551	2.41182e-07	protein_coding
FDXACB1	chr11:111652918-111784816	22.5755	41.4683	0.608066	0.00219558	protein_coding
RPL37AP8	chr11:111652918-111784816	410.674	251.17	-0.491669	0	pseudogene
CRYAB	chr11:111652918-111784816	10.6798	9.08192	-0.162064	0.0143486	protein_coding
PPIHP1	chr11:111895537-111944895	29.2456	16.2272	-0.589037	0	pseudogene
PIH1D2	chr11:111895537-111944895	4.57605	7.51624	0.496229	3.12982e-09	protein_coding
TIMM8B	chr11:111944967-111957503	268.981	142.834	-0.63296	0	protein_coding
AP000880.1	chr11:113003649-113149133	0	6.04456	1.79769e+308	0	protein_coding
ZW10	chr11:113603912-113644425	64.2626	36.5887	-0.563239	0.00653612	protein_coding
USP28	chr11:113668597-113746256	196.23	37.0277	-1.66762	0	protein_coding
CADM1	chr11:115044345-115375112	126.108	389.794	1.12848	0	protein_coding
AP000936.3	chr11:116706466-116969137	3.8992	2.66426	-0.380845	0.0201762	processed_transcript
AP000936.1	chr11:116706466-116969137	64.0903	28.3851	-0.814427	0	pseudogene
FXYD6	chr11:117707692-117747367	249.974	340.296	0.308461	0.000213089	protein_coding
AP001267.1	chr11:118307204-118395936	6.64981	10.4589	0.452868	0	lincRNA
DDX6	chr11:118618474-118661972	412.792	313.883	-0.273922	0.000254502	protein_coding
RPL23AP64	chr11:118868851-118889057	25.871	24.0357	-0.0735809	0.00706753	pseudogene
RPS25	chr11:118868851-118889057	3846.73	1452.47	-0.973959	0	protein_coding
HYOU1	chr11:118914895-118927925	89.6724	44.6551	-0.697193	0.000141076	protein_coding
THY1	chr11:119252519-119397374	40.9829	4.58792	-2.18973	7.3978e-06	protein_coding
PVRL1	chr11:119508807-119599435	49.1631	20.4903	-0.875189	0.00108418	protein_coding
AP000977.1	chr11:121318039-121504471	0.991015	0	-1.79769e+308	0	lincRNA
HSPA8	chr11:122928202-122932844	2919.6	1285.69	-0.820148	0	protein_coding
SCN3B	chr11:123499896-123525315	1.88614	62.0999	3.49421	2.27338e-06	protein_coding
ZNF202	chr11:123594996-123612363	63.1603	24.0593	-0.965155	5.61114e-05	protein_coding
PUS3	chr11:125753508-125773116	68.8474	28.5241	-0.881142	7.65988e-09	protein_coding
CDON	chr11:125826716-125933187	53.0737	103.05	0.663536	8.59145e-05	protein_coding
RPUSD4	chr11:126071991-126081587	237.923	117.549	-0.705089	3.99653e-10	protein_coding
KIRREL3	chr11:126225578-126432812	0	0.88213	1.79769e+308	0	protein_coding
ZBTB44	chr11:130096578-130184607	155.152	63.9586	-0.886172	9.32617e-09	protein_coding
AP003025.2	chr11:131240372-132206716	1.56808	4.52514	1.05979	3.07413e-05	processed_transcript
AP003039.3	chr11:131240372-132206716	0	6.24536	1.79769e+308	0	processed_transcript
OPCML	chr11:132284870-133402219	7.09568	21.1304	1.09123	0.0119085	protein_coding
NCAPD3	chr11:134022336-134094426	72.1736	33.0401	-0.781351	0.000199377	protein_coding
CCDC77	chr12:389222-551811	133.248	88.015	-0.414703	5.23492e-12	protein_coding
WNK1	chr12:862088-1020618	468.489	331.832	-0.344884	1.5876e-06	protein_coding
FKBP4	chr12:2904118-2913124	701.783	119.418	-1.77099	0	protein_coding
C12orf32	chr12:2986380-2998606	137.289	79.4893	-0.546466	0.000107097	processed_transcript
TEAD4	chr12:3068495-3149842	19.4488	0	-1.79769e+308	0	protein_coding
PRMT8	chr12:3592879-3703139	6.16227	87.1924	2.64967	6.75016e-14	protein_coding
AC006207.1	chr12:3900212-3982608	163.758	65.7488	-0.912551	0	protein_coding
RAD51AP1	chr12:4647949-4669213	332.67	112.648	-1.08288	0	protein_coding
NDUFA9	chr12:4758282-4796397	146.618	96.6924	-0.416296	0.00148453	protein_coding
CD9	chr12:6308880-6347427	142.175	26.8165	-1.66804	2.44249e-15	protein_coding
NCAPD2	chr12:6602544-6641120	93.4974	43.7013	-0.760555	3.00087e-05	protein_coding
snoU85	chr12:6602544-6641120	7.55908	9.0781	0.183116	0.000134169	snoRNA
GAPDH	chr12:6643092-6647537	577.904	268.079	-0.768124	0	protein_coding
AC125494.2	chr12:6772425-6798676	0	0.977373	1.79769e+308	0	protein_coding
EMG1	chr12:7080086-7178336	123.367	22.3496	-1.70836	0	protein_coding
NANOG	chr12:7941994-7948655	98.3536	4.42389	-3.10155	1.75289e-10	protein_coding
AC092111.1	chr12:8332802-8370829	0	3.29101	1.79769e+308	0	protein_coding
RIMKLB	chr12:8850517-8931191	235.59	150.177	-0.450275	3.28839e-06	protein_coding
AC092490.1	chr12:8931626-8935681	321.73	210.239	-0.425469	6.90083e-06	lincRNA
PHC1	chr12:9067195-9102252	212.652	44.5699	-1.5626	0	protein_coding
CLEC2D	chr12:9821232-9852039	1016	186.499	-1.6952	0	protein_coding
GABARAPL1	chr12:10365488-10375722	388.8	165.523	-0.853956	0	protein_coding
AC068775.1	chr12:10658501-10675733	241.661	93.3456	-0.951227	5.9952e-15	protein_coding
ETV6	chr12:11802787-12048321	43.4163	21.819	-0.688052	0.00875081	protein_coding
BCL2L14	chr12:12202797-12419811	20.1892	11.8841	-0.529945	0	protein_coding
AC007537.1	chr12:12202797-12419811	345.155	63.7386	-1.6892	0	pseudogene
RP11-267J23.1	chr12:12202797-12419811	8.41093	6.43478	-0.267814	0	pseudogene
CDKN1B	chr12:12867991-12875305	43.1861	82.7682	0.650525	0.00061242	protein_coding
DDX47	chr12:12966279-12982909	334.636	170.129	-0.676488	1.44196e-12	protein_coding
AC007688.1	chr12:13127802-13155177	26.3117	5.5587	-1.55465	8.84125e-07	lincRNA
KIAA1467	chr12:13197217-13236381	156.376	107.956	-0.370541	0.00306431	protein_coding
7SK	chr12:13714143-14133053	0	7.82702	1.79769e+308	0	misc_RNA
ATF7IP	chr12:14518615-14651697	681.445	282.355	-0.881049	0	protein_coding
PTPRO	chr12:15475450-15750335	0.496246	33.5635	4.21412	0.00321072	protein_coding
STRAP	chr12:16035287-16056403	713.121	420.877	-0.527309	0	protein_coding
MGST1	chr12:16500075-16517343	1202.38	184.112	-1.87651	0	protein_coding
PLEKHA5	chr12:19282647-19681370	436.616	252.026	-0.549519	9.10383e-15	protein_coding
AC091805.1	chr12:19282647-19681370	111.301	67.3608	-0.502175	0	lincRNA
AEBP2	chr12:19282647-19681370	103.864	60.8479	-0.534707	9.39015e-07	protein_coding
RP11-841C19.1	chr12:19282647-19681370	0	6.31542	1.79769e+308	0	pseudogene
PDE3A	chr12:20522196-20833881	17.0196	18.4361	0.0799441	0.00846455	protein_coding
AC112777.1	chr12:20522196-20833881	167505	112871	-0.394766	0	rRNA_pseudogene
IAPP	chr12:21417533-21572528	1.58878	0	-1.79769e+308	0	protein_coding
GOLT1B	chr12:21590537-21671337	78.1156	59.0855	-0.279203	0.0233535	protein_coding
CMAS	chr12:22199158-22218602	406.025	283.926	-0.357703	3.76898e-06	protein_coding
LYRM5	chr12:25348205-25403854	28.3877	40.7166	0.360679	8.84255e-06	protein_coding
RASSF8	chr12:26111961-26232824	165.352	52.9882	-1.13801	4.71911e-12	protein_coding
MED21	chr12:27175482-27182682	152.639	76.5661	-0.689923	8.37093e-07	protein_coding
STK38L	chr12:27397075-27478888	67.6733	43.5029	-0.441865	0.0229783	protein_coding
ARNTL2	chr12:27485987-27599558	82.6152	15.6563	-1.66332	1.59883e-09	protein_coding
PPFIBP1	chr12:27677044-27848496	58.788	33.3147	-0.567939	0.00732048	protein_coding
MRPS35	chr12:27863728-27909227	52.2801	27.9177	-0.627356	0.00744694	protein_coding
KLHDC5	chr12:27933186-27955972	98.0497	163.859	0.513533	5.76847e-05	protein_coding
CCDC91	chr12:28410132-28703098	149.837	110.92	-0.300739	0.0163555	protein_coding
FAR2	chr12:29376597-29487005	42.1563	7.35327	-1.74624	1.09534e-06	protein_coding
TSPAN11	chr12:31079837-31149537	2.22754	13.0924	1.77114	0.014538	protein_coding
C12orf35	chr12:32112352-32146031	469.932	79.732	-1.77392	0	protein_coding
BICD1	chr12:32260181-32531141	370.331	244.356	-0.415771	4.56844e-07	protein_coding
FGD4	chr12:32654976-32798984	191.804	98.9549	-0.66181	9.00923e-08	protein_coding
DNM1L	chr12:32832136-32898584	279.048	184.234	-0.41518	4.08551e-05	protein_coding
RP11-8P13.1	chr12:32943679-33049780	17.1142	6.92765	-0.904391	0	pseudogene
C12orf40	chr12:40019968-40499891	0.888539	2.7018	1.1121	8.44269e-07	protein_coding
CNTN1	chr12:41302155-41464094	20.4186	47.267	0.839363	0.00166232	protein_coding
PDZRN4	chr12:41582257-41968382	0	8.0762	1.79769e+308	0	protein_coding
PPHLN1	chr12:42719946-42842422	489.539	284.223	-0.543704	1.75533e-11	protein_coding
ARID2	chr12:46123491-46301823	257.165	125.507	-0.717354	6.78908e-11	protein_coding
AC009464.1	chr12:46123491-46301823	12.3029	13.2017	0.0705104	0.000160942	scRNA_pseudogene
SLC48A1	chr12:48165950-48214356	4.78739	7.99096	0.512326	0.00198508	protein_coding
AC004801.2	chr12:48436680-48499641	13.551	21.1641	0.445841	0	protein_coding
C12orf68	chr12:48577365-48579709	3.12667	234.193	4.31618	3.41949e-14	protein_coding
TUBA1C	chr12:49658864-49667116	1669.18	532.331	-1.14282	0	protein_coding
PRPF40B	chr12:50017402-50101197	12.0743	26.1591	0.77312	1.43366e-05	protein_coding
TMBIM6	chr12:50135292-50174322	744.573	437.884	-0.530856	6.66134e-16	protein_coding
AC131157.3	chr12:50184928-50236875	0.712866	4.42831	1.82648	4.77393e-09	lincRNA
SMARCD1	chr12:50478982-50494495	69.7581	38.5998	-0.591787	0.0032128	protein_coding
LARP4	chr12:50794649-50873787	361.281	149.581	-0.881818	0	protein_coding
ATF1	chr12:51157818-51214907	66.6683	35.2201	-0.638114	0.00218904	protein_coding
DAZAP2	chr12:51632507-51664202	53.9654	112.684	0.73624	1.51901e-08	protein_coding
SLC4A8	chr12:51796944-51902980	26.8023	81.9919	1.11813	5.02654e-07	protein_coding
C12orf44	chr12:52231870-52800176	40.9639	72.9157	0.576612	0	protein_coding
KRT7	chr12:52231870-52800176	42.2692	0	-1.79769e+308	0	protein_coding
EIF4B	chr12:53400061-53458163	716.157	229.621	-1.13747	0	protein_coding
SP1	chr12:53773978-53810221	231.033	123.277	-0.628123	1.78553e-08	protein_coding
PRR13	chr12:53835432-53840426	1073.95	239.071	-1.50234	0	protein_coding
PCBP2	chr12:53845885-53893271	375.075	216.791	-0.548195	1.75375e-11	protein_coding
AC023509.1	chr12:53905844-54020199	27.0118	13.2074	-0.715496	6.21117e-10	lincRNA
HOXC10,HOXC4,HOXC5,HOXC6,HOXC9	chr12:54377233-54449814	0	113.983	1.79769e+308	0	protein_coding
HOXC8	chr12:54377233-54449814	0	0.632544	1.79769e+308	0	protein_coding
HNRNPA1	chr12:54674487-54679028	5356.5	3782.27	-0.347985	0	protein_coding
PDE1B	chr12:54943403-54982443	0	26.08	1.79769e+308	0	protein_coding
NEUROD4	chr12:55413728-55423798	0	32.769	1.79769e+308	0	protein_coding
ORMDL2	chr12:56211805-56223420	67.9184	39.2142	-0.549267	5.80994e-06	protein_coding
ERBB3	chr12:56473891-56497128	79.9487	35.5886	-0.809359	0.000151511	protein_coding
PA2G4	chr12:56498102-56507693	248.26	95.9324	-0.950834	2.66454e-15	protein_coding
ESYT1	chr12:56522053-56538452	63.7487	29.9583	-0.755141	0.000654051	protein_coding
MYL6	chr12:56552099-56555366	2755.43	3330.88	0.189662	1.77192e-13	protein_coding
RBMS2	chr12:56915608-57030163	16.6754	23.9278	0.361109	0.00217279	protein_coding
KIF5A	chr12:57943846-57978554	39.4151	94.0804	0.87	4.53357e-06	protein_coding
AC022506.1	chr12:57978782-57980407	80.2441	210.387	0.963875	2.03837e-13	protein_coding
OS9	chr12:58087885-58115338	199.204	269.195	0.301107	0.00127406	protein_coding
FAM119B,TSFM	chr12:58166382-58191334	192.721	109.347	-0.566717	1.43757e-05	protein_coding
RP11-848D3.1	chr12:63359094-63359764	3079.72	1108.92	-1.02145	0	pseudogene
SRGAP1	chr12:64238540-64541613	26.5146	52.7191	0.68728	0.00355276	protein_coding
XPOT	chr12:64798232-64842461	220.353	76.4102	-1.05912	1.55431e-15	protein_coding
TBK1	chr12:64845899-64895886	88.4234	51.492	-0.54071	0.00203892	protein_coding
RASSF3	chr12:65004292-65089192	36.1795	2.86042	-2.53752	3.78364e-05	protein_coding
LEMD3	chr12:65563370-65642107	108.448	64.9015	-0.513404	0.00107009	protein_coding
AC078927.1	chr12:66516841-66524533	155.749	55.6523	-1.02912	0	pseudogene
HELB	chr12:66696359-66732003	63.4566	18.1073	-1.25404	2.52352e-06	protein_coding
CAND1	chr12:67663060-67708388	327.555	227.848	-0.362975	2.58057e-05	protein_coding
AC124890.1	chr12:68659962-69187743	0	2.45072	1.79769e+308	0	lincRNA
RAP1B	chr12:68659962-69187743	184.908	133.074	-0.328952	2.10991e-08	protein_coding
RP11-637A17.1	chr12:68659962-69187743	1.44261	0	-1.79769e+308	0	pseudogene
NUP107	chr12:68659962-69187743	488.594	226.146	-0.770352	0	protein_coding
SLC35E3	chr12:68659962-69187743	16.7427	8.72552	-0.651714	0	protein_coding
AC025423.1,MDM2	chr12:69201955-69239214	989.983	503.905	-0.6753	0	protein_coding
CPSF6	chr12:69633316-69668132	445.612	237.237	-0.630388	6.81677e-14	protein_coding
YEATS4	chr12:69753531-69784575	262.187	117.516	-0.802487	4.87166e-13	protein_coding
FRS2	chr12:69864128-69973559	142.835	92.2788	-0.436879	0.00107144	protein_coding
CCT2	chr12:69979207-69995357	1203.64	538.73	-0.803888	0	protein_coding
RAB3IP	chr12:70132641-70216984	175.283	105.573	-0.507001	3.86592e-05	protein_coding
CNOT2	chr12:70636776-70748773	328.669	190.032	-0.547857	3.56717e-09	protein_coding
LGR5	chr12:71518868-71978622	2.90992	14.3108	1.59289	0.0133574	protein_coding
AC025257.1,ATXN7L3B	chr12:74931606-74935232	1304.8	1906.81	0.379383	0	pseudogene
GLIPR1L1	chr12:75669758-75784702	2.91766	13.8912	1.56047	2.11087e-06	protein_coding
NAV3	chr12:78225068-78606790	3.30956	25.1482	2.02797	0.000524141	protein_coding
SYT1	chr12:79257772-79845787	59.441	183.305	1.12617	8.81961e-13	protein_coding
ACSS3	chr12:81471808-81649582	38.785	15.541	-0.914553	0.00231657	protein_coding
C12orf26	chr12:82752323-82872938	58.4607	35.2497	-0.505898	0.0176753	protein_coding
TMTC2	chr12:83080933-83528063	63.7466	121.789	0.647371	2.81844e-05	protein_coding
LRRIQ1	chr12:85430098-85638881	8.38015	23.2925	1.02227	0.0179726	protein_coding
C12orf29	chr12:88429267-88535084	19.2385	14.0764	-0.312417	0.000553846	protein_coding
TMTC3	chr12:88536072-88593655	96.8758	36.5685	-0.974241	5.17515e-07	protein_coding
AC010201.1	chr12:89813504-89920039	72.5917	39.5509	-0.607261	5.52025e-08	protein_coding
NUDT4	chr12:93771700-93797024	99.6673	38.7069	-0.945819	5.91325e-07	protein_coding
MRPL42	chr12:93861269-93896432	335.63	134.862	-0.911753	0	protein_coding
AC025260.1,AC025260.3	chr12:93897785-93903547	128.506	66.8141	-0.654059	0.00113334	protein_coding
PLXNC1	chr12:94542747-94701444	8.63602	47.0612	1.69551	4.64844e-06	protein_coding
RP11-129B9.1	chr12:95470524-95611240	75.6505	25.5154	-1.08684	0	pseudogene
VEZT	chr12:95611521-95696566	233.227	298.145	0.245568	0.00570719	protein_coding
METAP2	chr12:95867821-95909615	703.355	342.637	-0.719189	0	protein_coding
SNRPF	chr12:96252708-96260233	311.118	172.566	-0.589396	5.31075e-10	protein_coding
C12orf55	chr12:96883384-96948585	0	8.38819	1.79769e+308	0	protein_coding
TMPO	chr12:98906750-98942897	197.489	122.531	-0.477318	1.50654e-05	protein_coding
SLC25A3	chr12:98987402-98995775	828.404	586.966	-0.344535	1.70431e-10	protein_coding
AC117377.2	chr12:99129337-100378015	0	8.52032	1.79769e+308	0	lincRNA
ACTR6	chr12:100593864-100660857	69.5588	45.2828	-0.429245	0.0159725	protein_coding
UTP20	chr12:101673904-101780397	99.5722	37.9169	-0.965487	4.20612e-07	protein_coding
MYBPC1	chr12:101988746-102079658	0	43.3655	1.79769e+308	0	protein_coding
CHPT1	chr12:102091416-102133250	159.636	70.051	-0.823673	3.99501e-10	protein_coding
C12orf48	chr12:102513955-102595271	118.678	46.3368	-0.940478	8.00674e-08	protein_coding
HSP90B1	chr12:104324159-104341679	4825.05	1696.93	-1.045	0	protein_coding
TDG	chr12:104359592-104382655	64.3198	36.2303	-0.573972	0.00617464	protein_coding
AC078819.2	chr12:104382765-104443915	106.693	34.0818	-1.14119	6.25901e-10	protein_coding
HCFC2	chr12:104458235-104500294	4.95753	27.5497	1.71508	0.000438935	protein_coding
TXNRD1	chr12:104609558-104744055	167.158	90.2847	-0.615972	2.35804e-07	protein_coding
RPL18AP3	chr12:104609558-104744055	906.245	355.713	-0.935186	0	pseudogene
CHST11	chr12:104850775-105151883	28.0574	8.02001	-1.25231	2.22045e-15	protein_coding
C12orf45	chr12:105380097-105388505	535.803	129.8	-1.41777	0	protein_coding
KIAA1033	chr12:105501491-105562904	101.247	59.6225	-0.529526	0.00131989	protein_coding
RFX4	chr12:106976684-107156581	3.38782	230.285	4.21913	1.31006e-14	protein_coding
PWP1	chr12:108079589-108106257	219.39	130.272	-0.52123	2.44872e-06	protein_coding
WSCD2	chr12:108523510-108644311	0.600304	12.7766	3.05794	0.020587	protein_coding
ISCU	chr12:108956293-108963158	232.703	131.724	-0.569052	1.9185e-07	protein_coding
USP30	chr12:109460893-109525831	35.1623	78.5825	0.804174	0.000834377	protein_coding
UNG	chr12:109535414-109548798	479.811	103.556	-1.53328	0	protein_coding
IFT81	chr12:110562139-110656590	115.981	236.66	0.713197	3.18918e-10	protein_coding
ATP2A2	chr12:110719031-110788893	588.437	333.298	-0.568433	4.44089e-16	protein_coding
RP3-424M6.1	chr12:110872694-110906064	714.25	294.073	-0.887407	0	pseudogene
RAD9B	chr12:110929329-110969891	0	8.22819	1.79769e+308	0	protein_coding
MAPKAPK5	chr12:112277570-112331227	64.5805	38.2657	-0.523359	6.6455e-06	protein_coding
ERP29	chr12:112451151-112461024	858.852	353.245	-0.888434	0	protein_coding
7SK	chr12:112598000-112744038	1847.24	3073.38	0.509088	0	misc_RNA
PTPN11	chr12:112856712-112947717	270.186	127.519	-0.750846	4.95382e-12	protein_coding
PEBP1	chr12:118573869-118583387	990.16	639.594	-0.437033	0	protein_coding
RP11-139O18.1	chr12:118587608-118810750	211.272	93.6548	-0.813532	0	pseudogene
SUDS3	chr12:118814357-118855840	156.742	93.3388	-0.518363	7.34681e-05	protein_coding
SRRM4	chr12:119419395-119600857	2.36552	63.8371	3.29534	6.44722e-07	protein_coding
AC087885.1	chr12:119419395-119600857	0	12.2843	1.79769e+308	0	scRNA_pseudogene
RP1-278C19.1	chr12:120648250-120703563	0	0.839828	1.79769e+308	0	pseudogene
DYNLL1	chr12:120907659-120936297	1162.93	698.976	-0.50908	0	protein_coding
RNF10	chr12:120972131-121015396	44.9309	21.4132	-0.74112	0.00476918	protein_coding
MLEC	chr12:121124948-121139667	380.015	157.129	-0.883146	0	protein_coding
RNF34	chr12:121837901-121862155	174.433	94.0207	-0.618028	1.37653e-06	protein_coding
AC084018.1,TMEM120B	chr12:122150657-122231594	51.8268	21.8755	-0.862542	0.00257335	processed_transcript
BCL7A	chr12:122459860-122499950	72.6415	194.017	0.982411	9.19043e-13	protein_coding
KNTC1	chr12:123011808-123215390	265.229	111.147	-0.869739	1.59872e-14	protein_coding
DENR	chr12:123237370-123255953	343.546	161.345	-0.755779	2.44249e-15	protein_coding
SNRNP35	chr12:123868319-123950941	341.665	212.087	-0.476832	3.57538e-09	protein_coding
TMED2	chr12:124069075-124082681	545.859	278.088	-0.674423	0	protein_coding
DDX55	chr12:124086671-124105480	129.32	62.691	-0.72407	2.54379e-06	protein_coding
GTF2H3	chr12:124118379-124145620	56.714	29.2961	-0.660568	0.00369247	protein_coding
ATP6V0A2	chr12:124196864-124244441	54.8491	31.3965	-0.55789	0.0126703	protein_coding
ZNF664	chr12:124457841-124499965	97.6972	308.864	1.15103	0	protein_coding
TMEM132B	chr12:125811161-126143589	114.993	30.2483	-1.33543	7.28009e-11	protein_coding
FZD10	chr12:130647031-130650284	1.97484	107.422	3.99628	2.62131e-08	protein_coding
RAN	chr12:131356567-131362223	5237.3	2188.76	-0.872474	0	protein_coding
FBRSL1	chr12:133067156-133161771	140.873	82.8112	-0.531296	0.000124613	protein_coding
RP11-46H11.1	chr12:133345494-133405288	1959.41	1272.83	-0.431404	4.10783e-14	pseudogene
ZNF10	chr12:133707213-133781730	83.8233	54.7406	-0.426105	0.016771	protein_coding
AC006205.2	chr12:569529-672675	2.80821	0	-1.79769e+308	0	protein_coding
RAD52	chr12:1021242-1058888	19.051	40.643	0.75771	0.00694878	protein_coding
AC004803.1	chr12:1084463-1099207	4.67104	17.3782	1.31384	0.0117059	lincRNA
AC004672.1	chr12:1100403-1605099	1.21245	0.275654	-1.48125	0	lincRNA
FBXL14	chr12:1675158-1703331	0	2.2571	1.79769e+308	0	protein_coding
DCP1B	chr12:2055215-2113677	105.901	60.688	-0.55676	0.000546353	protein_coding
FOXM1	chr12:2966851-2986303	102.16	64.7434	-0.456105	0.00409406	protein_coding
RP11-543P15.1	chr12:3186520-3395725	348.997	153.99	-0.818175	0	pseudogene
AC005908.1	chr12:3592879-3703139	0.568805	14.3479	3.22782	1.64247e-05	lincRNA
RP11-264F23.1	chr12:4430358-4469188	176.539	0	-1.79769e+308	0	pseudogene
SCNN1A	chr12:6456014-6484715	50.1654	0	-1.79769e+308	0	protein_coding
MRPL51	chr12:6601317-6602471	3279.05	1246.95	-0.966855	0	protein_coding
U47924.1	chr12:7080086-7178336	71.2563	15.0329	-1.55604	0	protein_coding
CD163L1	chr12:7507558-7596749	0	0.60384	1.79769e+308	0	protein_coding
SLC2A14	chr12:7965115-8025482	61.315	5.63473	-2.38707	5.87813e-08	protein_coding
SLC2A3	chr12:8071825-8088871	1075.1	173.582	-1.82352	0	protein_coding
AC092490.2	chr12:8850517-8931191	198.993	125.224	-0.463161	0	lincRNA
M6PR	chr12:9067195-9102252	176.913	27.1576	-1.874	0	protein_coding
A2M	chr12:9217772-9268825	9.03955	27.1184	1.0986	0.00294748	protein_coding
MAGOHB	chr12:10756793-10766193	79.3557	44.3533	-0.581754	0.00209294	protein_coding
CSDA	chr12:10851675-10875953	153.886	23.9092	-1.86195	0	protein_coding
TAS2R14	chr12:11090852-11324198	29.6457	50.9665	0.541851	0.00013887	protein_coding
TAS2R20	chr12:11090852-11324198	17.4774	10.188	-0.539698	0.000487164	protein_coding
TAS2R19	chr12:11090852-11324198	16.3057	32.1845	0.679972	1.86051e-05	protein_coding
LRP6	chr12:12202797-12419811	192.044	85.5467	-0.808663	2.41021e-10	protein_coding
DUSP16	chr12:12628830-12715317	102.751	51.5182	-0.690372	5.25597e-05	protein_coding
GPR19	chr12:12813994-12849121	80.3776	42.249	-0.643154	0.000713	protein_coding
HEBP1	chr12:13127802-13155177	56.3415	20.2252	-1.0245	1.351e-07	protein_coding
WBP11	chr12:14939413-14956401	628.089	328.923	-0.646858	0	protein_coding
RERG	chr12:15260717-15374304	0	5.27111	1.79769e+308	0	protein_coding
EPS8	chr12:15773075-15942510	14.8674	41.826	1.03435	0.000613368	protein_coding
LMO3	chr12:16701306-16761024	7.87228	73.5071	2.23404	5.42647e-08	protein_coding
AC092828.1	chr12:19282647-19681370	0	12.0618	1.79769e+308	0	scRNA_pseudogene
SLCO1A2	chr12:21417533-21572528	29.0173	3.84998	-2.01982	0.000194563	protein_coding
RECQL	chr12:21590537-21671337	94.3363	49.7805	-0.639242	2.47848e-08	protein_coding
LDHB	chr12:21788275-21810776	9209.45	2664.15	-1.24035	0	protein_coding
ST8SIA1,U1	chr12:22346327-22487648	1.51729	61.2076	3.69735	1.39296e-05	protein_coding
SOX5	chr12:23685231-24103865	17.1376	91.9474	1.67994	2.24283e-10	protein_coding
BCAT1	chr12:24964280-25102308	343.623	141.038	-0.890511	0	protein_coding
KRAS	chr12:25348205-25403854	182.417	61.5459	-1.08651	1.33227e-15	protein_coding
ITPR2	chr12:26488284-26986131	58.1743	7.51096	-2.04708	2.48564e-07	protein_coding
C12orf11	chr12:27058117-27091254	234.01	71.823	-1.18116	0	protein_coding
TM7SF3	chr12:27124518-27167339	75.1201	46.5556	-0.47844	0.00853226	protein_coding
AC087257.1	chr12:27677044-27848496	1.93289	6.12461	1.1533	0	lincRNA
ERGIC2	chr12:29493600-29534143	116.078	60.0661	-0.658814	3.39905e-05	protein_coding
TMTC1	chr12:29653756-29937692	42.9757	12.2747	-1.25309	0.000156146	protein_coding
IPO8	chr12:30781922-30848751	84.1642	42.7809	-0.676679	0.000313576	protein_coding
CAPRIN2	chr12:30862487-30907448	115.058	67.8488	-0.528155	0.000564096	protein_coding
FAM60A	chr12:31433528-31479159	1311.94	250.583	-1.65547	0	protein_coding
DENND5B	chr12:31535156-31743952	19.4574	58.3792	1.09873	3.54822e-05	protein_coding
PKP2	chr12:32943679-33049780	38.9915	5.73907	-1.91605	1.10388e-05	protein_coding
AC046130.1	chr12:34175215-34359450	5.11446	2.55072	-0.695694	0.000181258	lincRNA
AC121334.1,KIF21A	chr12:39687030-39837192	156.498	480.902	1.12262	0	miRNA
YAF2	chr12:42550905-42632050	2.34681	18.7521	2.07825	0.00272308	protein_coding
ZCRB1	chr12:42705887-42719932	220.103	110.633	-0.687874	3.58405e-09	protein_coding
PUS7L	chr12:44122415-44152596	58.0831	27.9697	-0.730751	0.0015019	protein_coding
SLC38A1	chr12:46576842-46662780	576.837	281.005	-0.719189	0	protein_coding
SLC38A2	chr12:46751971-46766645	1762.12	700.471	-0.92252	0	protein_coding
SLC38A4	chr12:47158545-47219780	25.945	1.38377	-2.93116	0.000787685	protein_coding
RPAP3	chr12:48057074-48099774	316.762	148.316	-0.758809	2.42029e-14	protein_coding
HDAC7	chr12:48165950-48214356	94.9696	45.731	-0.730781	1.70324e-05	protein_coding
COL2A1	chr12:48366747-48398285	30.4288	151.321	1.60401	2.64211e-11	protein_coding
RP1-228P16.1	chr12:48436680-48499641	26.903	47.2226	0.562635	0	processed_transcript
ZNF641	chr12:48733910-48744554	16.2273	64.4535	1.37925	6.84229e-07	protein_coding
CCNT1	chr12:49086751-49110781	118.306	70.8422	-0.512821	0.000711849	protein_coding
DDX23	chr12:49223539-49245957	73.2022	47.1004	-0.440945	0.0182457	protein_coding
FKBP11	chr12:49297892-49325260	40.985	18.2994	-0.806339	3.7175e-05	protein_coding
AC073610.4,ARF3	chr12:49329505-49351310	468.719	271.589	-0.545713	1.6811e-12	protein_coding
PRKAG1	chr12:49388931-49449107	94.209	53.1016	-0.57331	1.39888e-13	protein_coding
TUBA1B	chr12:49521568-49525304	12829.5	7801.03	-0.497491	0	protein_coding
TUBA1A	chr12:49578584-49582861	1294.53	14616	2.42397	0	protein_coding
[truncated: 7,019 more rows]
