# Supplementary material for: RNA-Seq of Human Neurons Derived from iPS Cells Reveals Candidate Long Non-Coding RNAs Involved in Neurogenesis and Neuropsychiatric Disorders
Source: PLoS One. 2011 Sep 7;6(9):e23356. doi: 10.1371/journal.pone.0023356 (PMC3168439; doi:10.1371/journal.pone.0023356)
Supplement: Table S5 — Top lncRNAs. (XLS) [file pone.0023356.s006.xls]

## Sheet: Sheet1
Top 15 lncRNAs expressed in iPSCs (day 0
Gene Symbols	Position	Day_0_FPKM	Day_10_FPKM	ln (fold-change)	p-value
XIST	chrX:73040485-73072588	8135.36	13977.9	0.541256	0
HNRNPU,NCRNA00201	chr1:244993315-245027844	6606.61	3996.36	-0.502686	0
AC139769.2,RP11-255H23.2,RPSAP58	chr19:23945745-24057503	2920.43	1027.88	-1.04424	0
AC009967.5,METTL5	chr2:170648442-170681441	2897.51	476.807	-1.8045	0
SNHG5,SNORD50	chr6:86386724-86388451	2753.6	895.887	-1.12285	0
RP1-125I3.3,STMN1	chr1:26210671-26233482	2523.58	4263.99	0.524526	0
RP11-509I21.1,RP11-509I21.2,TDGF1	chr3:46556912-46668033	2141.25	1.55686	-7.22648	0
C20orf199	chr20:47835883-47905797	2125.39	1044.24	-0.710666	0
RP11-745C15.1,SEC61G	chr7:54819942-54872621	2075.48	1583.14	-0.270782	2.66454e-15
RP11-148B6.1,hsa-mir-302b	chr4:113434671-113578748	1988.85	357.637	-1.71579	0
AC104740.1,AC121253.1	chr3:22423309-22597727	1840.86	970.808	-0.639859	0
AC073321.5,RPL37A	chr2:217250010-217443903	1807.5	794.75	-0.821673	0
RP11-239C17.1	chr4:25948427-26436541	1582.33	667.174	-0.863603	0
NCRNA00188,SNORD49,SNORD65	chr17:16342288-16395480	1385.6	572.639	-0.88363	0
AC016596.2	chr5:55230922-55290772	1227.47	723.769	-0.528235	0
Top 15 lncRNAs expressed in day 10 neurons
Gene Symbols	Position	Day_0_FPKM	Day_10_FPKM	ln (fold-change)	p-value
XIST	chrX:73040485-73072588	8135.36	13977.9	0.541256	0
RP1-125I3.3,STMN1	chr1:26210671-26233482	2523.58	4263.99	0.524526	0
RP11-745C15.1,SEC61G	chr7:54819942-54872621	2075.48	1583.14	-0.270782	2.66454e-15
C20orf199	chr20:47835883-47905797	2125.39	1044.24	-0.710666	0
AC139769.2,RP11-255H23.2,RPSAP58	chr19:23945745-24057503	2920.43	1027.88	-1.04424	0
AC104740.1,AC121253.1	chr3:22423309-22597727	1840.86	970.808	-0.639859	0
SNHG5,SNORD50	chr6:86386724-86388451	2753.6	895.887	-1.12285	0
AC073321.5,RPL37A	chr2:217250010-217443903	1807.5	794.75	-0.821673	0
RP11-508N12.4,ZNF462	chr9:109625377-109865269	1119.11	792.321	-0.345321	1.08141e-07
MEG3	chr14:101292454-101327358	1150.92	744.559	-0.435525	0
AC016596.2	chr5:55230922-55290772	1227.47	723.769	-0.528235	0
RP11-239C17.1	chr4:25948427-26436541	1582.33	667.174	-0.863603	0
AC079767.2,CREB1	chr2:208104373-208490652	795.206	647.177	-0.205982	7.78744e-05
NCRNA00188,SNORD49,SNORD65	chr17:16342288-16395480	1385.6	572.639	-0.88363	0
CTA-211A9.5,MIAT	chr22:27042391-27176170	153.929	555.693	1.28373	0
Top 15 fold decrease with FPKM >100
RP11-132A1.3	chr7:100942893-100944551	686.091	0	-1.79769e+308	0
RP3-430A16.1	chr6:4706344-4955785	144.921	0	-1.79769e+308	0
RP3-430A16.1	chr6:4706344-4955785	144.921	0	-1.79769e+308	0
RP11-1144P22.1	chr8:72587534-72615021	114.768	0	-1.79769e+308	0
RP11-509I21.1,RP11-509I21.2,TDGF1	chr3:46556912-46668033	2141.25	1.55686	-7.22648	0
RP11-498P14.2	chr9:99918174-99983538	223.981	3.17779	-4.25537	0
RP11-366M4.3	chr4:165798155-165820117	713.445	13.0342	-4.00253	0
AC005062.2,AC007001.3,MACC1	chr7:19958603-20257027	826.232	15.7201	-3.96193	0
RP5-1158E12.3	chrX:45707327-45710920	132.602	4.47862	-3.38804	1.76481e-12
MAL2	chr8:120220609-120259088	332.786	22.3127	-2.70234	0
AC074289.1	chr2:64319785-64479993	148.444	13.5728	-2.39214	0
AL132709.8,AL132709.9	chr14:101427162-101433377	175.887	18.506	-2.25174	0
RP3-399L15.3	chr6:114254191-114792869	364.897	45.6626	-2.07834	0
RP11-350N15.1	chr8:38268655-38326352	156.504	19.6645	-2.07426	0
RP11-295G20.2	chr1:231658133-231702270	160.28	22.4671	-1.96487	0
Top 15 fold increase with FPKM > 100
Gene Symbols	Position	Day_0_FPKM	Day_10_FPKM	ln (fold-change)	p-value
RP11-357H14.12,RP11-357H14.7	chr17:46618255-46683776	0	200.789	1.79769e+308	0
AC018730.1	chr2:105424029-105469641	0	152.92	1.79769e+308	0
C21orf34	chr21:17442841-17982094	1.66069	166.111	4.60542	3.90878e-09
HOTAIRM1	chr7:27132611-27139773	9.70519	530.043	4.0003	0
RP11-65F13.2	chr5:92746994-92930321	2.94836	126.631	3.76002	0
CTC-547D20.1,hsa-mir-9-2	chr5:87803362-88762215	4.92887	110.421	3.10919	2.73115e-14
AC004945.2	chr7:77646392-79100524	6.49194	128.178	2.98286	0
C3orf50	chr3:167966665-168548387	18.3953	221.576	2.48867	0
AC005232.1,CHN2	chr7:29019582-29553944	20.9259	101.773	1.58176	0
NBPF1	chr1:16862254-16998597	42.6744	159.242	1.31683	0
PIK3R3,RP11-322N21.2	chr1:46505811-46651630	239.372	883.477	1.30585	0
AC069513.3,AC233280.2,MUC20,SDHAP2	chr3:195384932-195467994	33.9084	123.114	1.28945	1.68832e-10
CTA-211A9.5,MIAT	chr22:27042391-27176170	153.929	555.693	1.28373	0
AC008268.3	chr2:96472865-96481963	34.4706	121.368	1.25873	1.3149e-10
RP11-458D21.2	chr1:145373053-145375554	70.7782	204.076	1.05894	1.64313e-14
Other notable protein coding genes discussed in paper			(all differences between day 0 and 10 statistically sig. unless marked by*)
RP11-732M18.3	chr6:158703294-158733390	164.438	340.812	0.728799	1.64313e-14
AC036222.1,HOXB7	chr17:46684604-46724385	0	36.76	1.79769e+308	0
RP11-65D13.1	chr8:77318888-77779521	0	90.6925	1.79769e+308	0
AC011306.2	chr2:56190325-56274461	0	93.887	1.79769e+308	0
CTB-12O2.1	chr5:151329131-151650009	0	88.161	1.79769e+308	0
AL132709.5	chr14:101415314-101426510	568.766	88.3207	-1.86249	0
