# Supplementary material for: RNA-Seq of Human Neurons Derived from iPS Cells Reveals Candidate Long Non-Coding RNAs Involved in Neurogenesis and Neuropsychiatric Disorders
Source: PLoS One. 2011 Sep 7;6(9):e23356. doi: 10.1371/journal.pone.0023356 (PMC3168439; doi:10.1371/journal.pone.0023356)
Supplement: Table S6 — Top pseudogenes. (XLS) [file pone.0023356.s007.xls]

## Sheet: Sheet1
Top 25 pseudogenes expressed in iPSCs
Gene Symbols	Position	Day_0_FPKM	Day_10_FPKM	ln (fold-change)	p-value
RP11-442A13.1	chr9:120845146-120845660	26249.7	12343	-0.75456	0
RP11-320L13.2	chrX:70182813-70183140	13476.2	6731.13	-0.694181	0
CTB-161M19.3	chr5:118173016-118324240	12553.3	2597.17	-1.57556	0
EEF1AL3	chr9:135894809-135896553	12388.1	5918.8	-0.738605	0
RPS3AP6	chr15:60060550-60061345	8459.45	4778.96	-0.571061	0
RP11-65F13.1	chr5:92953774-93447404	7833.31	1551.71	-1.61903	0
EEF1A1P6	chr7:22459062-22705152	7717.92	3498.85	-0.79111	0
RP11-478C6.4	chr4:262770-492945	7008.71	3874.91	-0.592633	0
PPIAL3	chr21:20230096-20230594	6801.12	3517.82	-0.659245	0
RP1-83M4.2	chr6:144521583-144522102	6462.67	3098.56	-0.735105	0
RP11-51O6.1	chr16:61089348-61089818	5687.09	2231.89	-0.935349	0
CTD-2124B20.1	chr18:6462109-6463026	5618.24	3048.27	-0.611445	0
SC22CB-1E7.1	chr22:32435476-32435883	5421.39	2542.32	-0.757274	0
CTD-2287O16.1	chr5:115387606-115387986	5298.43	2311.73	-0.829413	0
RP11-54D18.4	chr9:15055053-15056032	5230.36	1420.34	-1.30359	0
AL391261.2	chr14:66479547-66480507	5195.16	2536.83	-0.716811	0
COX7CP1	chr13:49550047-49783888	5148.99	748.396	-1.92862	0
RP11-40H20.2	chr1:27533420-27534287	4968.91	888.674	-1.72123	0
RPL13AP5	chr10:98510044-98510675	4799.6	2585.06	-0.618783	0
RP11-122C9.1	chr1:97144429-97145176	4562.96	2380.56	-0.650635	0
AC098614.2	chr3:27674466-27675211	4531.38	1790.8	-0.928363	0
RPL24P4	chr6:42924082-42924503	4382.25	1511.06	-1.06475	0
RP1-278E11.3	chr6:39926152-39926572	4310.15	1856.86	-0.842087	0
AC022431.1	chr5:55800461-55800899	4237.03	1297.08	-1.18375	0
Top 25 pseudogenes expressed in day 10 neurons
Gene Symbols	Position	Day_0_FPKM	Day_10_FPKM	ln (fold-change)	p-value
RP11-442A13.1	chr9:120845146-120845660	26249.7	12343	-0.75456	0
RP11-320L13.2	chrX:70182813-70183140	13476.2	6731.13	-0.694181	0
EEF1AL3	chr9:135894809-135896553	12388.1	5918.8	-0.738605	0
RPS3AP6	chr15:60060550-60061345	8459.45	4778.96	-0.571061	0
RP11-478C6.4	chr4:262770-492945	7008.71	3874.91	-0.592633	0
PPIAL3	chr21:20230096-20230594	6801.12	3517.82	-0.659245	0
EEF1A1P6	chr7:22459062-22705152	7717.92	3498.85	-0.79111	0
RP1-83M4.2	chr6:144521583-144522102	6462.67	3098.56	-0.735105	0
CTD-2124B20.1	chr18:6462109-6463026	5618.24	3048.27	-0.611445	0
AC079780.3	chr7:23514414-23520578	1267.78	2963.49	0.849098	0
CTB-161M19.3	chr5:118173016-118324240	12553.3	2597.17	-1.57556	0
RPL13AP5	chr10:98510044-98510675	4799.6	2585.06	-0.618783	0
SC22CB-1E7.1	chr22:32435476-32435883	5421.39	2542.32	-0.757274	0
AL391261.2	chr14:66479547-66480507	5195.16	2536.83	-0.716811	0
RP11-122C9.1	chr1:97144429-97145176	4562.96	2380.56	-0.650635	0
CTD-2287O16.1	chr5:115387606-115387986	5298.43	2311.73	-0.829413	0
AC093799.2	chr7:97920962-98030380	4176.62	2303.15	-0.595224	0
RP11-51O6.1	chr16:61089348-61089818	5687.09	2231.89	-0.935349	0
AC012379.2	chr15:49115931-49255641	1891.86	2149.46	0.127656	0
AC018890.1	chr2:175411868-175639555	3611.33	2130.78	-0.527587	0
RN18S1	chrY:10036112-10036711	2807.54	1957.67	-0.360554	0
AC025257.1,ATXN7L3B	chr12:74931606-74935232	1304.8	1906.81	0.379383	0
RP1-278E11.3	chr6:39926152-39926572	4310.15	1856.86	-0.842087	0
Top 25 fold decrease with FPKM >100
Gene Symbols	Position	Day_0_FPKM	Day_10_FPKM	ln (fold-change)	p-value
TDGF3	chrX:109764357-109764924	1669.13	0	-1.79769e+308	0
RP11-264F23.1	chr12:4430358-4469188	176.539	0	-1.79769e+308	0
POU5F1P4	chr1:155305058-155533735	173.829	0	-1.79769e+308	0
MT-ATP8	chr2:88045920-88125471	192.767	3.87398	-3.9072	0
RP11-484H12.6	chr13:19254633-19255840	497.391	18.8457	-3.27309	0
AC025750.5	chr2:42669156-42721237	183.124	6.97466	-3.26788	0
TERF1P3	chr4:137039829-137316626	108.268	4.78027	-3.12011	2.45606e-11
TERF1P4	chrX:83003832-83004947	1462.43	66.2573	-3.09431	0
OR11N1P,OR5BH1P	chrX:74546606-74547834	193.256	10.7455	-2.88953	0
HMGA1L2	chr10:42831548-42850812	302.922	20.3127	-2.70223	0
RP13-158L7.3	chr4:73939092-74124515	109.279	10.1482	-2.37661	0
AC015691.7	chr20:34359895-34538303	213.279	23.8082	-2.19257	0
RP11-275F13.3	chr5:134240595-134347392	3261.01	381.767	-2.14498	0
PPIAP2	chr1:53392947-53517282	635.285	77.5297	-2.10341	0
LL0XNC01-221F2.2	chr15:92396924-92874267	99.9285	13.0895	-2.03265	0
RP11-278J6.1	chr4:262770-492945	1234.28	165.52	-2.00915	0
CTD-3141N22.1,ZNF525	chrX:125605687-125606437	367.433	51.8602	-1.95799	0
COX7CP1	chr19:53868945-53889846	235.28	33.3356	-1.95415	0
FTHL16	chr13:49550047-49783888	5148.99	748.396	-1.92862	0
BXDC1P	chr11:77371040-77531915	226.485	33.9291	-1.89841	0
RP11-119H12.4	chr20:34340735-34341514	338.224	51.4939	-1.88224	0
AC012363.10,AC012363.11	chr1:202696525-202778598	1275.42	199.457	-1.85543	0
AC090377.1	chr18:57684006-57684674	995.032	159.868	-1.82843	0
AC010746.4	chr2:198244424-198245616	690.756	114.175	-1.80005	0
CTD-2224J9.4,ZNF813	chr19:53970988-53999509	164.704	27.6107	-1.78595	1.7859e-12
Top 25 fold increase with FPKM >50
Gene Symbols	Position	Day_0_FPKM	Day_10_FPKM	ln (fold-change)	p-value
RP11-492I2.1	chr1:50569581-50669458	0	115.262	1.79769e+308	0
RP11-81B10.2	chr10:127700949-128077065	0	55.1715	1.79769e+308	0
XXbac-B476C20.11	chr22:18560688-18614498	0	50.4253	1.79769e+308	0
RP11-323F5.1	chr4:4349866-4639631	7.46688	90.1782	2.49131	0
RP11-76N11.2	chr13:72012097-72441330	9.33701	98.4356	2.35542	0
AP000275.64,SYNJ1	chr21:33996725-34100351	11.8213	64.6441	1.69899	2.76441e-07
TTC3L	chrX:74960665-74966746	130.944	528.651	1.39556	0
AC006146.1	chr14:74181824-74256988	16.5523	58.1452	1.25642	0
AC008865.3,LNPEP	chr5:96149730-96373219	138.269	329.108	0.867186	0
RP11-296E7.1	chr6:80774001-80777854	52.6251	123.651	0.854268	2.0995e-07
AC079780.3	chr7:23514414-23520578	1267.78	2963.49	0.849098	0
RP11-213G2.3	chr9:88430880-88464426	35.8044	80.3764	0.808651	5.97853e-05
RP11-542G14.1	chr12:62102044-62417562	33.4145	68.0519	0.71128	0.000447564
RP11-6B6.3	chr1:205577070-205601090	27.5911	51.3263	0.620709	0
RP4-633I8.1	chr1:8412465-8877702	58.5116	106.649	0.600314	0
RP11-274B21.1	chr7:128173705-128256024	47.5509	85.7818	0.590006	0.000558188
AC068134.10,DIS3L2	chr2:232825954-233209060	57.7333	99.5199	0.544523	0.000997366
RP5-874C20.3	chr6:28234787-28245974	83.0533	133.861	0.477317	0.000874769
AC021106.2,PTTG2	chr4:37873642-38140796	70.5879	112.613	0.467098	0
RP11-123J14.2	chr4:77870855-77961537	453.163	673.135	0.395695	0
AC025257.1,ATXN7L3B	chr12:74931606-74935232	1304.8	1906.81	0.379383	0
RP11-397P13.6	chr1:203764781-203823252	134.948	190.137	0.342855	0
AC064874.2	chr2:236402732-237035198	83.4708	115.295	0.322998	0
AC019171.4	chr2:39208536-39351486	107.319	139.234	0.260349	0
ACTG1P4,AMY2A,AMY2B,RNPC3	chr1:104068577-104168402	183.153	234.22	0.245938	0.0128923
AC005822.1	chr17:16520161-16521195	305.717	387.667	0.237488	0.00190356
